# Supplementary material for: Conserved gene regulation during acute inflammation between zebrafish and mammals
Source: Sci Rep. 2017 Feb 3;7:41905. doi: 10.1038/srep41905 (PMC5291205; doi:10.1038/srep41905)
Supplement: Supplementary Table 1 [file srep41905-s2.xlsx]

## Sheet: Supplementary Table 1A
Conserved gene regulation during acute inflammation between zebrafish and mammals
Forn-Cuní G., Varela M., Pereiro P., Novoa B., Figueras A.
Inmunología y Genómica, Institute of Marine Research (IIM), Spanish National Research Council (CSIC), c/Eduardo Cabello, 6, 36208, Vigo, Spain
Supplementary Table 1 - Gene list of the top 25 most-modulated genes 3 hours after intraperitoneal LPS injection across all tissues (A), in the kidney (B) and in the liver (C).
A. General enrichment results for the LPS stimulated phenotype to the C7 (immunological signatures) MySigDB using GSEA
Dataset	Overlapping Genes	Normalized Enrichment Score	Nominal p-value	FDR q-value
GSE9988_ANTI_TREM1_VS_LPS_MONOCYTE_DN	68/200	2.45796	0	0
GSE14769_UNSTIM_VS_80MIN_LPS_BMDM_DN	83/200	2.44499	0	0
GSE9988_ANTI_TREM1_VS_ANTI_TREM1_AND_LPS_MONOCYTE_DN	60/200	2.4326	0	0
GSE14769_UNSTIM_VS_60MIN_LPS_BMDM_DN	73/200	2.41877	0	0
GSE8515_IL1_VS_IL6_4H_STIM_)MAC_UP	85/200	2.40235	0	0
GSE14769_UNSTIM_VS_40MIN_LPS_BMDM_DN	72/200	2.39159	0	0
GSE9988_ANTI_TREM1_VS_LOW_LPS_MONOCYTE_DN	63/200	2.38592	0	0
GSE9988_LPS_VS_VEHICLE_TREATED_MONOCYTE_UP	62/200	2.36608	0	0
GSE9988_LPS_VS_CTRL_TREATED_MONOCYTE_UP	69/200	2.34878	0	0
GSE9988_LOW_LPS_VS_CTRL_TREATED_MONOCYTE_UP	71/200	2.31493	0	0
GSE14769_UNSTIM_VS_120MIN_LPS_BMDM_DN	70/200	2.30314	0	0
GSE8515_CTRL_VS_IL1_4H_STIM_MAC_DN	70/200	2.26491	0	0.000262116
GSE9988_ANTI_TREM1_AND_LPS_VS_VEHICLE_TREATED_MONOCYTES_UP	68/200	2.2632	0	0.000241953
GSE360_L_DONOVANI_VS_L_MAJOR_MAC_DN	75/200	2.24918	0	0.00030508
GSE8384_CTRL_VS_B_ABORTUS_4H_MAC_CELL_LINE_DN	82/200	2.24384	0	0.000359791
GSE2706_UNSTIM_VS_8H_LPS_AND_R848_DC_DN	51/200	2.23743	0	0.000337304
GSE3982_CTRL_VS_LPS_4H_MAC_DN	72/200	2.23278	0	0.000317463
GSE9988_LOW_LPS_VS_VEHICLE_TREATED_MONOCYTE_UP	62/200	2.20955	0	0.000487449
GSE2706_UNSTIM_VS_2H_R848_DC_DN	50/200	2.20107	0	0.000461793
GSE7852_TREG_VS_TCONV_THYMUS_UP	61/200	2.15583	0	0.00065265
GSE360_CTRL_VS_L_DONOVANI_DC_DN	61/200	2.14756	0	0.000756385
GSE3982_NEUTROPHIL_VS_BASOPHIL_UP	71/200	2.13243	0	0.000799521
GSE339_EX_VIVO_VS_IN_CULTURE_CD8POS_DC_DN	85/200	2.11388	0	0.00105072
GSE6269_HEALTHY_VS_E_COLI_INF_PBMC_DN	52/170	2.1095	0	0.00112129
GSE9988_ANTI_TREM1_VS_CTRL_TREATED_MONOCYTES_UP	77/200	2.09662	0	0.00124752
GSE18791_CTRL_VS_NEWCASTLE_VIRUS_DC_1H_DN	40/200	2.09244	0	0.00122719
GSE17721_PAM3CSK4_VS_GADIQUIMOD_1H_BMDM_UP	64/200	2.08313	0	0.00135811
GSE2706_UNSTIM_VS_8H_R848_DC_DN	53/200	2.08224	0	0.00130961
GSE22886_CTRL_VS_LPS_24H_DC_DN	73/200	2.07417	0	0.00132325
GSE2706_UNSTIM_VS_2H_LPS_AND_R848_DC_DN	53/200	2.06683	0.00200401	0.00146788
GSE9988_LOW_LPS_VS_ANTI_TREM1_AND_LPS_MONOCYTE_UP	63/200	2.05489	0	0.00157421
GSE2706_UNSTIM_VS_2H_LPS_DC_DN	53/200	2.05098	0.00198807	0.00164268
GSE9037_CTRL_VS_LPS_1H_STIM_BMDM_DN	74/200	2.04587	0	0.00162246
GSE360_DC_VS_MAC_L_DONOVANI_UP	74/200	2.03344	0	0.00170455
GSE17721_PAM3CSK4_VS_GADIQUIMOD_4H_BMDM_DN	78/200	2.03217	0	0.00165585
GSE13484_UNSTIM_VS_YF17D_VACCINE_STIM_PBMC_DN	60/200	2.03116	0	0.00163919
GSE22886_DAY1_VS_DAY7_MONOCYTE_IN_CULTURE_UP	70/200	2.02866	0	0.00162531
GSE22886_DAY0_VS_DAY1_MONOCYTE_IN_CULTURE_DN	87/200	2.02847	0	0.00158254
GSE14000_UNSTIM_VS_4H_LPS_DC_TRANSLATED_RNA_DN	48/200	2.02807	0	0.00154196
GSE37416_0H_VS_6H_F_TULARENSIS_LVS_NEUTROPHIL_DN	78/200	2.02134	0	0.00178278
GSE14000_UNSTIM_VS_4H_LPS_DC_DN	62/200	2.01634	0	0.00185371
GSE17721_CTRL_VS_LPS_2H_BMDM_DN	66/200	2.01595	0.00194553	0.00180957
GSE12845_NAIVE_VS_DARKZONE_GC_TONSIL_BCELL_UP	61/200	2.01577	0	0.00176749
GSE17721_CTRL_VS_LPS_1H_BMDM_DN	65/200	2.00672	0	0.00186148
GSE2706_R848_VS_R848_AND_LPS_8H_STIM_DC_DN	60/200	2.00002	0	0.00188998
GSE7460_TCONV_VS_TREG_THYMUS_DN	65/200	1.99621	0	0.00189061
GSE9988_LOW_LPS_VS_ANTI_TREM1_AND_LPS_MONOCYTE_DN	66/200	1.99232	0.00198807	0.00203925
GSE29617_CTRL_VS_DAY7_TIV_FLU_VACCINE_PBMC_2008_UP	64/200	1.9888	0.00195695	0.00206138
GSE360_T_GONDII_VS_M_TUBERCULOSIS_MAC_DN	64/200	1.9851	0	0.00212687
GSE7460_FOXP3_MUT_VS_HET_ACT_TCONV_UP	49/200	1.97704	0	0.00217076
GSE17721_LPS_VS_PAM3CSK4_2H_BMDM_UP	68/200	1.96192	0	0.00270104
GSE2706_R848_VS_LPS_2H_STIM_DC_DN	46/200	1.95512	0.00193424	0.00290162
GSE360_L_MAJOR_VS_B_MALAYI_HIGH_DOSE_DC_UP	66/200	1.94635	0	0.00315992
GSE2706_UNSTIM_VS_8H_LPS_DC_DN	59/200	1.9439	0	0.00317556
GSE13484_3H_UNSTIM_VS_YF17D_VACCINE_STIM_PBMC_DN	59/200	1.94183	0	0.00322074
GSE18791_CTRL_VS_NEWCASTLE_VIRUS_DC_2H_DN	42/199	1.94179	0	0.00316322
GSE3982_CTRL_VS_LPS_48H_DC_DN	72/200	1.93876	0	0.0032373
GSE9988_ANTI_TREM1_VS_VEHICLE_TREATED_MONOCYTES_UP	68/199	1.93451	0	0.0033902
GSE360_L_MAJOR_VS_B_MALAYI_HIGH_DOSE_MAC_UP	52/200	1.92935	0	0.00366016
GSE7460_TCONV_VS_TREG_LN_DN	61/200	1.91156	0	0.00455131
GSE360_L_MAJOR_VS_T_GONDII_MAC_UP	64/200	1.91019	0	0.00458941
GSE9988_ANTI_TREM1_AND_LPS_VS_CTRL_TREATED_MONOCYTES_UP	72/200	1.90553	0	0.00490631
GSE14000_UNSTIM_VS_16H_LPS_DC_TRANSLATED_RNA_DN	49/200	1.90537	0	0.00482843
GSE9037_WT_VS_IRAK4_KO_LPS_4H_STIM_BMDM_UP	88/200	1.90471	0.00191205	0.00479506
GSE18791_CTRL_VS_NEWCASTLE_VIRUS_DC_10H_DN	55/200	1.90295	0	0.00480507
GSE29618_BCELL_VS_PDC_UP	55/200	1.89993	0	0.00500952
GSE17721_12H_VS_24H_GARDIQUIMOD_BMDM_UP	74/200	1.89817	0	0.0051559
GSE37416_0H_VS_12H_F_TULARENSIS_LVS_NEUTROPHIL_DN	87/200	1.89713	0	0.00518197
GSE22886_NAIVE_CD8_TCELL_VS_NEUTROPHIL_DN	52/200	1.89677	0	0.00512902
GSE32423_MEMORY_VS_NAIVE_CD8_TCELL_UP	55/200	1.89606	0.0020284	0.00509952
GSE17974_CTRL_VS_ACT_IL4_AND_ANTI_IL12_48H_CD4_TCELL_UP	51/200	1.89262	0	0.00518593
GSE14769_UNSTIM_VS_20MIN_LPS_BMDM_DN	70/200	1.88092	0	0.006074
GSE14000_UNSTIM_VS_16H_LPS_DC_DN	75/200	1.87959	0	0.00612732
GSE360_CTRL_VS_M_TUBERCULOSIS_DC_DN	66/200	1.87075	0	0.00679549
GSE9988_LPS_VS_LPS_AND_ANTI_TREM1_MONOCYTE_UP	76/200	1.86917	0	0.00684504
GSE360_L_DONOVANI_VS_M_TUBERCULOSIS_MAC_DN	67/200	1.86683	0	0.00687904
GSE17721_LPS_VS_GARDIQUIMOD_2H_BMDM_UP	74/200	1.86199	0	0.00725695
GSE17721_CTRL_VS_CPG_6H_BMDM_DN	75/200	1.85129	0	0.00809414
GSE17974_IL4_AND_ANTI_IL12_VS_UNTREATED_6H_ACT_CD4_TCELL_DN	62/200	1.85101	0	0.0080255
GSE22886_NAIVE_BCELL_VS_NEUTROPHIL_DN	56/200	1.84525	0	0.00862624
GSE29618_PDC_VS_MDC_DAY7_FLU_VACCINE_DN	54/200	1.84498	0	0.00853187
GSE2197_CPG_DNA_VS_UNTREATED_IN_DC_UP	86/200	1.84075	0.00196464	0.00904057
GSE17721_CTRL_VS_PAM3CSK4_6H_BMDM_DN	81/200	1.83671	0	0.00940042
GSE9988_ANTI_TREM1_VS_LPS_MONOCYTE_UP	74/199	1.83651	0	0.00932264
GSE17721_CTRL_VS_PAM3CSK4_1H_BMDM_DN	58/200	1.83569	0.00199601	0.00930136
GSE37416_0H_VS_3H_F_TULARENSIS_LVS_NEUTROPHIL_DN	83/200	1.83239	0	0.00967105
GSE16755_CTRL_VS_IFNA_TREATED_MAC_DN	79/200	1.83203	0	0.00960574
GSE17974_IL4_AND_ANTI_IL12_VS_UNTREATED_72H_ACT_CD4_TCELL_DN	61/200	1.83004	0.00389105	0.00978588
GSE17974_IL4_AND_ANTI_IL12_VS_UNTREATED_12H_ACT_CD4_TCELL_DN	39/200	1.82957	0.00792079	0.0097234
GSE17721_12H_VS_24H_LPS_BMDM_UP	76/200	1.82826	0	0.00971973
KAECH_NAIVE_VS_MEMORY_CD8_TCELL_DN	68/200	1.82666	0.00202429	0.00971454
GSE9988_LPS_VS_LPS_AND_ANTI_TREM1_MONOCYTE_DN	66/200	1.82505	0.002	0.00987701
GSE17721_POLYIC_VS_PAM3CSK4_1H_BMDM_DN	81/200	1.82365	0	0.010023
GSE20715_0H_VS_24H_OZONE_TLR4_KO_LUNG_DN	95/200	1.81314	0.00196078	0.0113914
GSE17721_CTRL_VS_GARDIQUIMOD_6H_BMDM_DN	84/199	1.8119	0.00199601	0.0113966
GSE2706_LPS_VS_R848_AND_LPS_8H_STIM_DC_DN	44/200	1.80911	0.00194175	0.0116782
GSE360_L_MAJOR_VS_B_MALAYI_LOW_DOSE_DC_UP	82/200	1.80801	0	0.0117591
GSE7852_THYMUS_VS_FAT_TCONV_DN	73/200	1.80325	0	0.0124358
GSE10325_BCELL_VS_MYELOID_DN	51/200	1.80129	0.0019685	0.0125813
GSE7852_TREG_VS_TCONV_LN_UP	63/200	1.79225	0	0.0140468
GSE24142_ADULT_VS_FETAL_DN3_THYMOCYTE_DN	66/200	1.7915	0	0.0140597
GSE7460_TREG_VS_TCONV_ACT_UP	69/200	1.79051	0	0.0141182
GSE13484_12H_UNSTIM_VS_YF17D_VACCINE_STIM_PBMC_DN	59/200	1.79036	0	0.0139994
GSE17974_CTRL_VS_ACT_IL4_AND_ANTI_IL12_12H_CD4_TCELL_UP	51/200	1.78917	0.00606061	0.0141165
GSE20366_CD103_KLRG1_DP_VS_DN_TREG_DN	70/200	1.78779	0	0.0142103
GSE17721_CTRL_VS_GARDIQUIMOD_4H_BMDM_DN	64/200	1.78501	0	0.0146621
GSE3982_MAST_CELL_VS_DC_DN	73/200	1.7792	0	0.0156419
GSE7852_TREG_VS_TCONV_UP	63/200	1.77711	0	0.0159831
GSE17721_CTRL_VS_POLYIC_2H_BMDM_DN	63/200	1.77485	0.00829876	0.0162526
GSE360_LOW_DOSE_B_MALAYI_VS_M_TUBERCULOSIS_DC_DN	73/200	1.76746	0.00193798	0.0176189
GSE3982_CENT_MEMORY_CD4_TCELL_VS_NKCELL_DN	65/200	1.76235	0.00776699	0.0186549
GSE3982_DC_VS_NEUTROPHIL_DN	54/200	1.75994	0.00582524	0.0191654
GSE31082_DN_VS_CD4_SP_THYMOCYTE_DN	68/200	1.75961	0.00395257	0.0191765
GSE6269_FLU_VS_STREP_PNEUMO_INF_PBMC_DN	46/176	1.75933	0.00197628	0.0190567
GSE17721_LPS_VS_CPG_1H_BMDM_DN	71/200	1.75924	0.00191571	0.0189086
GSE29618_PDC_VS_MDC_UP	68/200	1.75896	0	0.0188036
GSE17974_IL4_AND_ANTI_IL12_VS_UNTREATED_1H_ACT_CD4_TCELL_DN	27/199	1.75857	0.00203252	0.0187052
GSE17721_CTRL_VS_CPG_2H_BMDM_DN	48/200	1.75231	0	0.0200013
GSE29618_BCELL_VS_MDC_DAY7_FLU_VACCINE_DN	59/200	1.75143	0	0.0200481
GSE29618_MONOCYTE_VS_MDC_DN	51/200	1.74125	0	0.0225435
GSE24634_TREG_VS_TCONV_POST_DAY7_IL4_CONVERSION_DN	63/200	1.73904	0.00592885	0.0229618
GSE10325_CD4_TCELL_VS_MYELOID_DN	61/200	1.73624	0.00596422	0.0235853
GSE37416_CTRL_VS_24H_F_TULARENSIS_LVS_NEUTROPHIL_DN	97/200	1.73088	0.00195695	0.0250379
GSE7460_FOXP3_MUT_VS_WT_ACT_WITH_TGFB_TCONV_UP	65/200	1.73005	0.00811359	0.0250289
GSE29618_MONOCYTE_VS_MDC_UP	59/200	1.72891	0.0059761	0.025173
GSE9006_HEALTHY_VS_TYPE_1_DIABETES_PBMC_AT_DX_DN	68/200	1.72816	0	0.0252548
KAECH_DAY8_EFF_VS_MEMORY_CD8_TCELL_DN	78/200	1.72726	0	0.0252882
GSE27786_NKCELL_VS_NKTCELL_UP	83/200	1.72021	0.0059761	0.0274795
GSE360_CTRL_VS_T_GONDII_DC_DN	67/200	1.71943	0.00194175	0.0275569
GSE360_T_GONDII_VS_B_MALAYI_HIGH_DOSE_MAC_UP	76/200	1.7165	0.00925926	0.028234
GSE37416_CTRL_VS_6H_F_TULARENSIS_LVS_NEUTROPHIL_DN	76/199	1.71333	0.0019685	0.029059
GSE2826_WT_VS_XID_BCELL_DN	62/200	1.71229	0	0.0291433
GSE360_DC_VS_MAC_M_TUBERCULOSIS_UP	60/200	1.71092	0.00793651	0.0295071
GSE18791_CTRL_VS_NEWCASTLE_VIRUS_DC_18H_DN	50/199	1.70635	0	0.0309279
GSE17974_IL4_AND_ANTI_IL12_VS_UNTREATED_48H_ACT_CD4_TCELL_DN	44/200	1.70341	0.00796813	0.0316969
GSE20366_TREG_VS_NAIVE_CD4_TCELL_DEC205_CONVERSION_UP	62/200	1.70074	0.0019802	0.0327382
GOLDRATH_NAIVE_VS_MEMORY_CD8_TCELL_DN	69/200	1.7006	0	0.0325778
GSE14769_UNSTIM_VS_240MIN_LPS_BMDM_DN	70/200	1.69711	0.00195695	0.0335256
GSE29618_BCELL_VS_MONOCYTE_DAY7_FLU_VACCINE_DN	59/200	1.69542	0.00772201	0.0338735
GSE26928_EFF_MEM_VS_CENTR_MEM_CD4_TCELL_UP	53/200	1.69446	0	0.0340208
GSE29614_CTRL_VS_DAY7_TIV_FLU_VACCINE_PBMC_UP	35/199	1.69384	0.00589391	0.0340085
GSE7852_LN_VS_FAT_TREG_DN	65/200	1.68701	0	0.0366937
GSE36392_EOSINOPHIL_VS_MAC_IL25_TREATED_LUNG_UP	41/200	1.68663	0.00598802	0.0366311
GSE17721_CPG_VS_GARDIQUIMOD_24H_BMDM_UP	76/200	1.68301	0.00203252	0.0379922
GSE17721_LPS_VS_GARDIQUIMOD_0.5H_BMDM_DN	83/200	1.68175	0.00193798	0.0382058
GSE17974_CTRL_VS_ACT_IL4_AND_ANTI_IL12_6H_CD4_TCELL_UP	61/200	1.68079	0.00389864	0.0383377
GSE7852_LN_VS_THYMUS_TREG_UP	64/200	1.6804	0.00204499	0.0382671
GSE360_L_DONOVANI_VS_B_MALAYI_LOW_DOSE_DC_UP	63/200	1.67826	0.00972763	0.0389392
GSE29618_PDC_VS_MDC_DAY7_FLU_VACCINE_UP	71/200	1.67771	0	0.0388675
GSE37416_0H_VS_24H_F_TULARENSIS_LVS_NEUTROPHIL_DN	92/200	1.67742	0	0.0387108
GSE18791_CTRL_VS_NEWCASTLE_VIRUS_DC_16H_DN	45/200	1.67668	0.00589391	0.0387585
GSE18791_UNSTIM_VS_NEWCATSLE_VIRUS_DC_10H_DN	49/200	1.67625	0.00199203	0.0386977
GSE2706_R848_VS_R848_AND_LPS_2H_STIM_DC_DN	53/200	1.67537	0.00809717	0.0388027
GSE11057_CD4_CENT_MEM_VS_PBMC_DN	61/199	1.67512	0.00952381	0.0386471
GSE24634_IL4_VS_CTRL_TREATED_NAIVE_CD4_TCELL_DAY7_DN	74/200	1.67303	0.00193798	0.0393349
GSE24634_IL4_VS_CTRL_TREATED_NAIVE_CD4_TCELL_DAY3_DN	64/200	1.67271	0.00392157	0.0392356
GSE17721_PAM3CSK4_VS_CPG_4H_BMDM_DN	71/200	1.67217	0.00194553	0.0391704
GSE24142_DN2_VS_DN3_THYMOCYTE_FETAL_UP	57/200	1.668	0.0135659	0.0408247
GSE1432_1H_VS_6H_IFNG_MICROGLIA_DN	86/200	1.6627	0.00984252	0.0429358
GSE37416_0H_VS_48H_F_TULARENSIS_LVS_NEUTROPHIL_DN	73/200	1.65904	0	0.0443829
GSE13485_DAY7_VS_DAY21_YF17D_VACCINE_PBMC_DN	22/200	1.65831	0.00641026	0.0444371
GSE22886_NAIVE_TCELL_VS_NEUTROPHIL_DN	44/200	1.65773	0.00197628	0.0444292
GSE11057_PBMC_VS_MEM_CD4_TCELL_UP	40/200	1.65756	0.0117417	0.0442491
GSE9650_EFFECTOR_VS_MEMORY_CD8_TCELL_DN	89/200	1.65591	0.00775194	0.0447374
GSE7852_LN_VS_FAT_TCONV_DN	75/200	1.64805	0.0245902	0.0482175
GSE360_T_GONDII_VS_B_MALAYI_LOW_DOSE_DC_UP	70/199	1.64797	0.00404858	0.0479765
GSE3337_CTRL_VS_16H_IFNG_IN_CD8POS_DC_DN	87/200	1.64328	0.0119048	0.0500225
GSE17974_2H_VS_72H_UNTREATED_IN_VITRO_CD4_TCELL_UP	77/200	1.64138	0.00826446	0.0507527
GSE12366_NAIVE_VS_MEMORY_BCELL_DN	64/200	1.64053	0.00994036	0.0508523
GSE22886_NAIVE_CD8_TCELL_VS_MONOCYTE_DN	60/200	1.6405	0.0215264	0.0505608
GSE7852_LN_VS_THYMUS_TCONV_UP	60/200	1.64035	0.00603622	0.0503218
GSE29617_CTRL_VS_TIV_FLU_VACCINE_PBMC_2008_UP	63/200	1.63926	0.00782779	0.0505986
GSE3982_DC_VS_BCELL_UP	69/200	1.63736	0.00601202	0.0513009
GSE17974_IL4_AND_ANTI_IL12_VS_UNTREATED_2H_ACT_CD4_TCELL_DN	43/199	1.63539	0.0147679	0.0521006
GSE7852_THYMUS_VS_FAT_TREG_DN	62/200	1.63518	0.00612245	0.0519148
GSE22886_CD8_TCELL_VS_BCELL_NAIVE_DN	55/200	1.63442	0.00773694	0.0520105
GSE22886_NAIVE_BCELL_VS_MONOCYTE_DN	73/200	1.63339	0.0155039	0.0522897
GSE17721_CTRL_VS_CPG_4H_BMDM_DN	75/200	1.63194	0.0101626	0.0528497
GSE360_CTRL_VS_L_MAJOR_DC_DN	68/200	1.62898	0.00400802	0.0541035
GSE29618_MONOCYTE_VS_MDC_DAY7_FLU_VACCINE_UP	73/200	1.62895	0.012024	0.0538082
GSE29618_MONOCYTE_VS_PDC_UP	59/200	1.62823	0.011583	0.0538984
KAECH_DAY15_EFF_VS_MEMORY_CD8_TCELL_UP	65/199	1.62775	0.00393701	0.0538387
GSE360_CTRL_VS_B_MALAYI_HIGH_DOSE_DC_DN	69/200	1.62734	0	0.0538011
GSE10325_MYELOID_VS_LUPUS_MYELOID_DN	76/200	1.62534	0.0192678	0.0545715
GSE9006_TYPE_1_DIABETES_AT_DX_VS_4MONTH_POST_DX_PBMC_UP	81/200	1.62348	0.00603622	0.0552922
GSE30083_SP3_VS_SP4_THYMOCYTE_DN	64/200	1.6137	0.0117417	0.0607838
GSE9988_ANTI_TREM1_VS_LOW_LPS_MONOCYTE_UP	75/199	1.61235	0.00998004	0.0612318
GSE360_HIGH_DOSE_B_MALAYI_VS_M_TUBERCULOSIS_DC_DN	71/200	1.60819	0.00806452	0.0633653
GSE7460_CTRL_VS_FOXP3_OVEREXPR_TCONV_1_DN	67/200	1.60486	0.015444	0.0650671
GSE6269_HEALTHY_VS_STREP_AUREUS_INF_PBMC_DN	59/167	1.60064	0.0159046	0.0673454
GSE17721_0.5H_VS_24H_CPG_BMDM_DN	66/200	1.6001	0.00775194	0.0674114
GSE22886_DAY0_VS_DAY7_MONOCYTE_IN_CULTURE_UP	60/200	1.59848	0.030888	0.0681423
GSE2197_IMMUNOSUPPRESSIVE_DNA_VS_UNTREATED_IN_DC_UP	87/200	1.59539	0.0160966	0.0694229
GSE17721_CTRL_VS_CPG_0.5H_BMDM_DN	59/200	1.59527	0.00588235	0.0691925
GSE20366_EX_VIVO_VS_DEC205_CONVERSION_NAIVE_CD4_TCELL_DN	53/200	1.59462	0.002	0.0692443
GSE9650_NAIVE_VS_MEMORY_CD8_TCELL_DN	65/200	1.59406	0.011811	0.0692545
GSE3982_EOSINOPHIL_VS_NEUTROPHIL_DN	70/200	1.59258	0.00769231	0.0698604
GSE13306_RA_VS_UNTREATED_MEM_CD4_TCELL_UP	51/200	1.59066	0.00393701	0.0706923
GSE11864_CSF1_PAM3CYS_VS_CSF1_IFNG_PAM3CYS_IN_MAC_DN	55/200	1.58316	0.00591716	0.0756012
GSE17721_POLYIC_VS_CPG_16H_BMDM_UP	75/200	1.58185	0.024	0.0761251
GSE3337_4H_VS_16H_IFNG_IN_CD8POS_DC_UP	112/199	1.58172	0.0238095	0.0758183
GSE2706_2H_VS_8H_R848_AND_LPS_STIM_DC_DN	65/200	1.58034	0.0137525	0.0763465
GSE17721_LPS_VS_GARDIQUIMOD_1H_BMDM_UP	75/200	1.57886	0.0104384	0.0770008
GSE17974_CTRL_VS_ACT_IL4_AND_ANTI_IL12_72H_CD4_TCELL_UP	60/200	1.57866	0.0203252	0.0768223
GSE24634_IL4_VS_CTRL_TREATED_NAIVE_CD4_TCELL_DAY3_UP	70/200	1.5766	0.00391389	0.0778571
GSE20366_EX_VIVO_VS_DEC205_CONVERSION_DN	76/200	1.57279	0.00785855	0.0800486
GSE3982_CTRL_VS_IGE_STIM_MAST_CELL_DN	80/200	1.57162	0.0258964	0.0804353
GSE360_T_GONDII_VS_B_MALAYI_HIGH_DOSE_DC_UP	74/200	1.5699	0.00198413	0.0812132
GSE3982_DC_VS_CENT_MEMORY_CD4_TCELL_UP	94/200	1.56952	0.0198807	0.0810996
GSE360_CTRL_VS_B_MALAYI_LOW_DOSE_MAC_UP	76/200	1.56872	0.0140281	0.0813347
GSE15930_STIM_VS_STIM_AND_IFNAB_48H_CD8_T_CELL_DN	70/200	1.56832	0	0.081225
GSE14769_40MIN_VS_360MIN_LPS_BMDM_DN	76/200	1.56725	0.00191571	0.0815849
GSE12845_PRE_GC_VS_DARKZONE_GC_TONSIL_BCELL_UP	55/200	1.56466	0.0101833	0.0832409
GSE17721_LPS_VS_POLYIC_2H_BMDM_UP	82/200	1.56341	0.00381679	0.0837742
GSE39820_CTRL_VS_IL1B_IL6_IL23A_CD4_TCELL_DN	59/200	1.56212	0.004	0.0843948
GSE37416_CTRL_VS_12H_F_TULARENSIS_LVS_NEUTROPHIL_DN	78/199	1.5612	0.00392927	0.084806
GSE11057_NAIVE_CD4_VS_PBMC_CD4_TCELL_DN	81/200	1.55956	0.0331384	0.0855854
GSE17974_0H_VS_72H_IN_VITRO_ACT_CD4_TCELL_UP	66/200	1.55822	0.00978474	0.0861812
GSE17974_0H_VS_24H_IN_VITRO_ACT_CD4_TCELL_UP	51/200	1.55605	0.034	0.087455
GSE15930_NAIVE_VS_48H_IN_VITRO_STIM_CD8_TCELL_UP	55/200	1.55397	0.00392157	0.0887238
GSE22886_NAIVE_BCELL_VS_NEUTROPHIL_UP	50/200	1.55076	0.0176125	0.0909377
GSE13306_LAMINA_PROPRIA_VS_SPLEEN_TREG_DN	62/200	1.55061	0.01875	0.0906146
KAECH_NAIVE_VS_DAY15_EFF_CD8_TCELL_DN	66/200	1.54935	0.0143443	0.091203
GSE22886_NAIVE_CD4_TCELL_VS_NEUTROPHIL_DN	49/200	1.54772	0.0176817	0.0920368
GSE24142_EARLY_THYMIC_PROGENITOR_VS_DN3_THYMOCYTE_FETAL_UP	68/200	1.54762	0.00974659	0.0917187
GSE15767_MED_VS_SCS_MAC_LN_UP	70/200	1.54608	0.0399202	0.0925718
GSE17721_CTRL_VS_PAM3CSK4_24H_BMDM_DN	95/200	1.54133	0.0194932	0.096102
GSE17974_0H_VS_0.5H_IN_VITRO_ACT_CD4_TCELL_DN	53/200	1.54094	0.0102041	0.0959706
GSE17721_PAM3CSK4_VS_CPG_8H_BMDM_DN	82/200	1.54025	0.00984252	0.0960883
GSE2706_R848_VS_LPS_8H_STIM_DC_DN	54/200	1.54009	0.0184426	0.0958079
GSE14769_UNSTIM_VS_360MIN_LPS_BMDM_DN	75/200	1.53962	0.00784314	0.0957482
GSE22886_NAIVE_CD8_TCELL_VS_NKCELL_DN	72/200	1.53935	0.0176471	0.0955267
GSE24142_EARLY_THYMIC_PROGENITOR_VS_DN3_THYMOCYTE_UP	71/200	1.53925	0.0139721	0.0952115
GSE24634_IL4_VS_CTRL_TREATED_NAIVE_CD4_TCELL_DAY5_DN	53/200	1.5383	0.00961539	0.0956201
GSE17974_0H_VS_12H_IN_VITRO_ACT_CD4_TCELL_UP	53/200	1.53601	0.0393375	0.0970719
GSE17721_LPS_VS_PAM3CSK4_1H_BMDM_DN	70/200	1.53546	0.00782779	0.0971178
GSE37416_12H_VS_24H_F_TULARENSIS_LVS_NEUTROPHIL_UP	69/200	1.5292	0.0179283	0.101271
GSE29618_BCELL_VS_PDC_DAY7_FLU_VACCINE_UP	55/200	1.52769	0.0481696	0.102137
GSE36476_YOUNG_VS_OLD_DONOR_MEMORY_CD4_TCELL_40H_TSST_ACT_UP	49/200	1.5271	0.01222	0.10222
GSE360_L_DONOVANI_VS_B_MALAYI_HIGH_DOSE_DC_UP	68/200	1.52521	0.0255403	0.103486
GSE17974_0H_VS_1H_IN_VITRO_ACT_CD4_TCELL_DN	74/200	1.52366	0.0244399	0.104389
GSE30083_SP2_VS_SP4_THYMOCYTE_DN	64/200	1.52308	0.0255403	0.104508
GSE13306_TREG_VS_TCONV_SPLEEN_UP	58/200	1.52248	0.0194175	0.104659
GSE3982_NEUTROPHIL_VS_CENT_MEMORY_CD4_TCELL_UP	72/200	1.51977	0.0491159	0.106522
GSE3982_BASOPHIL_VS_NKCELL_UP	74/200	1.51945	0.00399202	0.106382
GSE3982_NEUTROPHIL_VS_BCELL_UP	51/200	1.51893	0.0253906	0.106382
GSE17721_LPS_VS_POLYIC_1H_BMDM_UP	79/200	1.51723	0.0156556	0.107452
GSE3982_DC_VS_NEUTROPHIL_LPS_STIM_DN	60/200	1.51044	0.0136187	0.112115
GSE24634_IL4_VS_CTRL_TREATED_NAIVE_CD4_TCELL_DAY5_UP	66/200	1.50898	0.0177866	0.112899
GSE14769_20MIN_VS_360MIN_LPS_BMDM_DN	86/200	1.5087	0.0301318	0.112707
GSE11864_CSF1_IFNG_VS_CSF1_IFNG_PAM3CYS_IN_MAC_DN	72/200	1.50797	0.027668	0.112888
GSE17721_LPS_VS_GARDIQUIMOD_4H_BMDM_UP	73/200	1.50547	0.0137795	0.11475
GSE3982_MAST_CELL_VS_TH1_DN	81/200	1.50537	0.0420842	0.11441
GSE27786_CD8_TCELL_VS_NKTCELL_DN	61/200	1.50297	0.0194175	0.11611
GSE6566_STRONG_VS_WEAK_DC_STIMULATED_CD4_TCELL_UP	35/200	1.49919	0.0305499	0.119326
GSE9037_CTRL_VS_LPS_1H_STIM_IRAK4_KO_BMDM_DN	65/200	1.49875	0.0220441	0.119328
GSE17721_CTRL_VS_CPG_8H_BMDM_DN	75/200	1.49831	0.0281125	0.119302
GSE3982_NKCELL_VS_TH2_UP	52/200	1.49761	0.0371134	0.119513
GSE13484_UNSTIM_VS_3H_YF17D_VACCINE_STIM_PBMC_DN	77/200	1.49555	0.00202429	0.121025
GSE7460_CTRL_VS_TGFB_TREATED_ACT_FOXP3_MUT_TCONV_DN	64/200	1.49548	0.033543	0.120643
GSE7852_TREG_VS_TCONV_FAT_UP	78/200	1.49394	0.0320641	0.121793
GSE20366_CD103_POS_VS_CD103_KLRG1_DP_TREG_DN	68/200	1.4924	0.011976	0.122755
GSE17721_POLYIC_VS_GARDIQUIMOD_1H_BMDM_DN	84/199	1.48962	0.0392927	0.124959
GSE17721_CPG_VS_GARDIQUIMOD_6H_BMDM_UP	76/200	1.48517	0.0182186	0.129011
GSE9006_HEALTHY_VS_TYPE_1_DIABETES_PBMC_4MONTH_POST_DX_UP	91/200	1.48311	0.0156556	0.130701
GSE29618_BCELL_VS_MONOCYTE_UP	52/200	1.47922	0.0410156	0.13405
GSE360_DC_VS_MAC_L_MAJOR_DN	72/200	1.47595	0.0234375	0.136493
GSE17721_CTRL_VS_LPS_8H_BMDM_DN	67/200	1.475	0.0125261	0.136475
GSE3982_MAST_CELL_VS_NEUTROPHIL_DN	68/200	1.47241	0.0177515	0.138202
GSE17721_LPS_VS_CPG_2H_BMDM_UP	72/200	1.47197	0.01417	0.138143
GSE17974_0.5H_VS_72H_IL4_AND_ANTI_IL12_ACT_CD4_TCELL_UP	65/200	1.47026	0.0310078	0.139015
GSE22886_NAIVE_CD4_TCELL_VS_MEMORY_TCELL_UP	50/200	1.46992	0.0420842	0.138892
GSE17721_CPG_VS_GARDIQUIMOD_12H_BMDM_UP	61/200	1.46602	0.0164271	0.142718
GSE13485_CTRL_VS_DAY21_YF17D_VACCINE_PBMC_UP	74/200	1.4651	0.0258964	0.142826
GSE13484_UNSTIM_VS_12H_YF17D_VACCINE_STIM_PBMC_DN	79/200	1.46484	0.0419162	0.142631
GSE17721_4_VS_24H_GARDIQUIMOD_BMDM_UP	75/199	1.46424	0.0175097	0.142268
GSE15930_STIM_VS_STIM_AND_IL-12_48H_CD8_T_CELL_DN	68/200	1.46308	0.035124	0.143041
GSE13485_CTRL_VS_DAY3_YF17D_VACCINE_PBMC_UP	39/199	1.46166	0.0492126	0.144098
GSE16522_MEMORY_VS_NAIVE_CD8_TCELL_DN	65/200	1.45808	0.0254403	0.147876
GSE3982_BCELL_VS_BASOPHIL_DN	64/200	1.45472	0.0337972	0.150548
GSE22886_CD4_TCELL_VS_BCELL_NAIVE_DN	54/200	1.44816	0.0339321	0.157435
GSE17974_IL4_AND_ANTI_IL12_VS_UNTREATED_24H_ACT_CD4_TCELL_DN	31/200	1.4478	0.0303644	0.157351
GSE9006_HEALTHY_VS_TYPE_2_DIABETES_PBMC_AT_DX_DN	71/200	1.44727	0.0119048	0.157436
GSE17721_CPG_VS_GARDIQUIMOD_4H_BMDM_DN	89/200	1.44664	0.01341	0.157534
GSE26928_NAIVE_VS_EFF_MEMORY_CD4_TCELL_DN	60/200	1.44445	0.0174419	0.158947
GSE17721_POLYIC_VS_CPG_12H_BMDM_UP	61/200	1.44196	0.0136452	0.161315
GSE1460_INTRATHYMIC_T_PROGENITOR_VS_DP_THYMOCYTE_DN	63/200	1.43733	0.042	0.166292
GSE1432_CTRL_VS_IFNG_1H_MICROGLIA_UP	66/200	1.43685	0.027451	0.166329
GSE37416_CTRL_VS_3H_F_TULARENSIS_LVS_NEUTROPHIL_DN	69/200	1.43517	0.0137525	0.167894
GSE3982_MAC_VS_NEUTROPHIL_LPS_STIM_DN	59/200	1.43483	0.0321285	0.167179
GSE3982_BASOPHIL_VS_TH2_UP	52/200	1.43375	0.0172084	0.167429
GSE17721_POLYIC_VS_GARDIQUIMOD_2H_BMDM_DN	83/200	1.43147	0.037182	0.168002
GSE7400_CTRL_VS_CSF3_IN_VIVO_TREATED_PBMC_DN	71/200	1.4268	0.0378072	0.171679
GSE27786_LSK_VS_MONO_MAC_DN	67/200	1.4195	0.0437376	0.177738
GSE12845_IGD_NEG_BLOOD_VS_NAIVE_TONSIL_BCELL_DN	63/200	1.41749	0.0415879	0.17966
GSE1432_6H_VS_24H_IFNG_MICROGLIA_UP	80/200	1.41743	0.0275591	0.179157
GSE10325_BCELL_VS_MYELOID_UP	59/200	1.41444	0.0380762	0.181923
GSE13306_TREG_VS_TCONV_LAMINA_PROPRIA_UP	59/200	1.40552	0.0337302	0.189279
GSE17721_0.5H_VS_8H_LPS_BMDM_DN	66/200	1.40501	0.0480769	0.189317
GSE17721_0.5H_VS_12H_LPS_BMDM_DN	86/200	1.39708	0.0434783	0.197625
GSE16522_MEMORY_VS_NAIVE_ANTI_CD3CD28_STIM_CD8_TCELL_DN	66/200	1.39627	0.0406977	0.198235
GSE17721_CTRL_VS_POLYIC_6H_BMDM_DN	75/200	1.38913	0.016	0.2043
GSE1448_ANTI_VALPHA2_VS_VBETA5_DP_THYMOCYTE_UP	93/200	1.38827	0.0271845	0.204844
GSE17721_CTRL_VS_POLYIC_1H_BMDM_DN	59/200	1.38598	0.0440882	0.206224
GSE29618_BCELL_VS_PDC_DAY7_FLU_VACCINE_DN	67/200	1.38251	0.0425532	0.210517
GSE17721_POLYIC_VS_CPG_2H_BMDM_DN	80/200	1.38233	0.0294118	0.210154
GSE10463_CD40L_AND_VA347_VS_CD40L_IN_DC_UP	55/200	1.37806	0.034413	0.214767
GSE360_L_DONOVANI_VS_T_GONDII_MAC_UP	76/200	1.37495	0.027451	0.215884
GSE360_L_DONOVANI_VS_M_TUBERCULOSIS_DC_UP	66/200	1.37349	0.039604	0.217217
GSE17721_12H_VS_24H_CPG_BMDM_UP	63/200	1.36296	0.0365112	0.228657
GOLDRATH_EFF_VS_MEMORY_CD8_TCELL_DN	78/200	1.35548	0.0389344	0.234336
GSE360_L_DONOVANI_VS_M_TUBERCULOSIS_DC_DN	69/200	1.35472	0.0341365	0.234764

## Sheet: Supplementary Table 1B
B. Enrichment results for the LPS stimulated kidney phenotype to the C7 (immunological signatures) MySigDB using GSEA
Dataset	Overlapping genes	Normalized Enrichment Score	Nominal p-value	FDR q-value
GSE14769_UNSTIM_VS_40MIN_LPS_BMDM_DN	72/200	2.45037	0	0.018
GSE9988_LPS_VS_VEHICLE_TREATED_MONOCYTE_UP	62/200	2.29643	0	0.018
GSE9988_ANTI_TREM1_VS_ANTI_TREM1_AND_LPS_MONOCYTE_DN	60/200	2.2903	0	0.018
GSE2706_UNSTIM_VS_2H_R848_DC_DN	50/200	2.27274	0	0.018
GSE9988_LOW_LPS_VS_CTRL_TREATED_MONOCYTE_UP	71/200	2.24233	0	0.018
GSE9988_LOW_LPS_VS_VEHICLE_TREATED_MONOCYTE_UP	62/200	2.21824	0	0.018
GSE8515_CTRL_VS_IL1_4H_STIM_MAC_DN	70/200	2.17178	0	0.018
GSE13484_UNSTIM_VS_YF17D_VACCINE_STIM_PBMC_DN	60/200	2.15366	0	0.018
GSE9988_ANTI_TREM1_AND_LPS_VS_VEHICLE_TREATED_MONOCYTES_UP	68/200	2.13841	0	0.018
GSE9988_ANTI_TREM1_VS_LPS_MONOCYTE_DN	68/200	2.11596	0	0.018
GSE14769_UNSTIM_VS_80MIN_LPS_BMDM_DN	83/200	2.10966	0	0.018
GSE8515_IL1_VS_IL6_4H_STIM_)MAC_UP	85/200	2.09924	0	0.018
GSE9988_ANTI_TREM1_VS_LOW_LPS_MONOCYTE_DN	63/200	2.0843	0	0.018
GSE14769_UNSTIM_VS_60MIN_LPS_BMDM_DN	73/200	2.07578	0	0.018
GSE17974_IL4_AND_ANTI_IL12_VS_UNTREATED_48H_ACT_CD4_TCELL_DN	44/200	2.07178	0	0.018
GSE2706_UNSTIM_VS_8H_R848_DC_DN	53/200	2.05289	0	0.018
GSE2706_UNSTIM_VS_2H_LPS_AND_R848_DC_DN	53/200	2.04788	0	0.018
GSE9988_LPS_VS_CTRL_TREATED_MONOCYTE_UP	69/200	2.04676	0	0.018
GSE18791_CTRL_VS_NEWCASTLE_VIRUS_DC_1H_DN	40/200	2.03276	0	0.018
GSE22886_CTRL_VS_LPS_24H_DC_DN	73/200	2.03086	0	0.018
GSE2706_UNSTIM_VS_8H_LPS_AND_R848_DC_DN	51/200	2.02672	0	0.0187446
GSE360_L_DONOVANI_VS_M_TUBERCULOSIS_MAC_DN	67/200	2.02543	0	0.0187108
GSE14000_UNSTIM_VS_16H_LPS_DC_DN	75/200	2.01274	0	0.0186799
GSE360_L_MAJOR_VS_B_MALAYI_HIGH_DOSE_MAC_UP	52/200	1.98634	0	0.0186515
GSE360_T_GONDII_VS_M_TUBERCULOSIS_MAC_DN	64/200	1.98153	0	0.0186255
GSE360_L_DONOVANI_VS_L_MAJOR_MAC_DN	75/200	1.96731	0	0.0186014
GSE13484_3H_UNSTIM_VS_YF17D_VACCINE_STIM_PBMC_DN	59/200	1.96226	0	0.0185792
GSE360_T_GONDII_VS_B_MALAYI_LOW_DOSE_DC_UP	70/199	1.95793	0	0.0185585
GSE3982_CTRL_VS_LPS_48H_DC_DN	72/200	1.95718	0	0.0185392
GSE14000_UNSTIM_VS_16H_LPS_DC_TRANSLATED_RNA_DN	49/200	1.95667	0	0.0185212
GSE360_CTRL_VS_L_DONOVANI_DC_DN	61/200	1.95278	0	0.0185044
GSE2706_UNSTIM_VS_2H_LPS_DC_DN	53/200	1.94502	0	0.0184887
GSE2706_UNSTIM_VS_8H_LPS_DC_DN	59/200	1.92756	0	0.0184739
GSE2706_R848_VS_R848_AND_LPS_8H_STIM_DC_DN	60/200	1.92226	0	0.0184599
GSE22886_DAY0_VS_DAY1_MONOCYTE_IN_CULTURE_DN	87/200	1.922	0	0.0184468
GSE14000_UNSTIM_VS_4H_LPS_DC_DN	62/200	1.92132	0	0.0184344
GSE24634_IL4_VS_CTRL_TREATED_NAIVE_CD4_TCELL_DAY7_DN	74/200	1.91816	0	0.0184226
GSE14769_UNSTIM_VS_120MIN_LPS_BMDM_DN	70/200	1.91733	0	0.0184115
GSE1432_CTRL_VS_IFNG_24H_MICROGLIA_DN	65/200	1.91376	0	0.018401
GSE360_DC_VS_MAC_L_DONOVANI_UP	74/200	1.91111	0	0.0187819
GSE17721_CTRL_VS_CPG_4H_BMDM_DN	75/200	1.91093	0	0.0187628
GSE9988_ANTI_TREM1_VS_CTRL_TREATED_MONOCYTES_UP	77/200	1.91006	0	0.0187446
GSE3982_CTRL_VS_LPS_4H_MAC_DN	72/200	1.90452	0	0.019091
GSE339_EX_VIVO_VS_IN_CULTURE_CD8POS_DC_DN	85/200	1.90185	0	0.0194216
GSE9988_ANTI_TREM1_AND_LPS_VS_CTRL_TREATED_MONOCYTES_UP	72/200	1.90082	0	0.0197375
GSE16755_CTRL_VS_IFNA_TREATED_MAC_DN	79/200	1.89791	0	0.0196997
GSE8384_CTRL_VS_B_ABORTUS_4H_MAC_CELL_LINE_DN	82/200	1.88846	0	0.0196635
GSE2197_CPG_DNA_VS_UNTREATED_IN_DC_UP	86/200	1.8826	0	0.0199123
GSE2706_2H_VS_8H_R848_AND_LPS_STIM_DC_DN	65/200	1.8798	0	0.0201924
GSE13484_12H_UNSTIM_VS_YF17D_VACCINE_STIM_PBMC_DN	59/200	1.87711	0	0.0204613
GSE9988_LOW_LPS_VS_ANTI_TREM1_AND_LPS_MONOCYTE_UP	63/200	1.86272	0	0.0213118
GSE360_CTRL_VS_T_GONDII_DC_DN	67/200	1.8625	0	0.0214345
GSE15930_STIM_VS_STIM_AND_IL-12_48H_CD8_T_CELL_DN	68/200	1.85947	0	0.0216648
GSE3982_CENT_MEMORY_CD4_TCELL_VS_NKCELL_DN	65/200	1.85936	0	0.0215969
GSE9006_HEALTHY_VS_TYPE_1_DIABETES_PBMC_AT_DX_DN	68/200	1.85555	0	0.0218158
GSE17721_PAM3CSK4_VS_GADIQUIMOD_1H_BMDM_UP	64/200	1.85443	0	0.0220535
GSE360_DC_VS_MAC_M_TUBERCULOSIS_UP	60/200	1.84795	0	0.0222568
GSE17721_12H_VS_24H_GARDIQUIMOD_BMDM_UP	74/200	1.84572	0	0.0221834
GSE17721_PAM3CSK4_VS_CPG_4H_BMDM_DN	71/200	1.84452	0	0.0223407
GSE17721_12H_VS_24H_LPS_BMDM_UP	76/200	1.83817	0	0.0227896
GSE9988_LPS_VS_LPS_AND_ANTI_TREM1_MONOCYTE_UP	76/200	1.82892	0	0.0235353
GSE13485_CTRL_VS_DAY7_YF17D_VACCINE_PBMC_DN	54/200	1.82214	0	0.0238805
GSE14000_UNSTIM_VS_4H_LPS_DC_TRANSLATED_RNA_DN	48/200	1.82033	0	0.0237871
KAECH_NAIVE_VS_MEMORY_CD8_TCELL_DN	68/200	1.81733	0	0.0240683
GSE37416_0H_VS_12H_F_TULARENSIS_LVS_NEUTROPHIL_DN	87/200	1.81574	0	0.023975
GSE9006_TYPE_1_DIABETES_AT_DX_VS_4MONTH_POST_DX_PBMC_UP	81/200	1.81437	0	0.0238845
GSE2706_R848_VS_LPS_2H_STIM_DC_DN	46/200	1.80938	0	0.02403
GSE7852_TREG_VS_TCONV_UP	63/200	1.8077	0	0.0244451
GSE18791_CTRL_VS_NEWCASTLE_VIRUS_DC_2H_DN	42/199	1.80676	0	0.0250258
GSE29617_CTRL_VS_DAY7_TIV_FLU_VACCINE_PBMC_2008_UP	64/200	1.79977	0.02079	0.0257983
GSE20366_TREG_VS_NAIVE_CD4_TCELL_DEC205_CONVERSION_UP	62/200	1.79901	0	0.0259088
GSE3982_DC_VS_MAC_LPS_STIM_DN	69/200	1.79831	0	0.0257989
GSE37416_0H_VS_3H_F_TULARENSIS_LVS_NEUTROPHIL_DN	83/200	1.78895	0	0.0278545
GSE16522_MEMORY_VS_NAIVE_ANTI_CD3CD28_STIM_CD8_TCELL_DN	66/200	1.78333	0	0.0283085
GSE360_L_MAJOR_VS_B_MALAYI_LOW_DOSE_DC_UP	82/200	1.78267	0	0.0283845
GSE2706_R848_VS_R848_AND_LPS_2H_STIM_DC_DN	53/200	1.78241	0	0.0282478
GSE3982_CTRL_VS_PMA_STIM_EOSINOPHIL_DN	54/200	1.77741	0	0.0290781
GSE18791_CTRL_VS_NEWCASTLE_VIRUS_DC_10H_DN	55/200	1.77557	0	0.028936
KAECH_NAIVE_VS_DAY15_EFF_CD8_TCELL_DN	66/200	1.77451	0	0.0289955
GSE7852_TREG_VS_TCONV_THYMUS_UP	61/200	1.77288	0	0.0288581
GSE29618_BCELL_VS_PDC_UP	55/200	1.77121	0	0.0298443
GSE7460_FOXP3_MUT_VS_HET_ACT_TCONV_UP	49/200	1.76847	0	0.0298657
GSE17721_LPS_VS_PAM3CSK4_2H_BMDM_UP	68/200	1.76736	0	0.0299399
GSE6269_HEALTHY_VS_E_COLI_INF_PBMC_DN	52/170	1.75677	0	0.0323671
GSE17721_LPS_VS_GARDIQUIMOD_2H_BMDM_UP	74/200	1.75534	0	0.0321981
GSE17974_0H_VS_1H_IN_VITRO_ACT_CD4_TCELL_UP	56/200	1.75301	0	0.0323572
GSE9988_ANTI_TREM1_VS_LPS_MONOCYTE_UP	74/199	1.74847	0	0.0331005
GSE34205_HEALTHY_VS_FLU_INF_INFANT_PBMC_DN	73/200	1.74785	0	0.0333152
GSE360_LOW_DOSE_B_MALAYI_VS_M_TUBERCULOSIS_DC_DN	73/200	1.74646	0	0.0333188
GSE2706_2H_VS_8H_LPS_STIM_DC_DN	51/200	1.74309	0	0.0335127
GSE18791_UNSTIM_VS_NEWCATSLE_VIRUS_DC_10H_DN	49/200	1.7393	0.0321888	0.03398
GSE7460_FOXP3_MUT_VS_WT_ACT_WITH_TGFB_TCONV_UP	65/200	1.73849	0	0.0338064
GSE15930_STIM_VS_STIM_AND_IFNAB_48H_CD8_T_CELL_DN	70/200	1.73235	0	0.0348407
GSE24634_IL4_VS_CTRL_TREATED_NAIVE_CD4_TCELL_DAY3_DN	64/200	1.72921	0	0.0354708
GSE7852_THYMUS_VS_FAT_TCONV_DN	73/200	1.72546	0	0.035839
GSE9988_ANTI_TREM1_VS_VEHICLE_TREATED_MONOCYTES_UP	68/199	1.72236	0	0.0368758
GSE7400_CTRL_VS_CSF3_IN_VIVO_TREATED_PBMC_DN	71/200	1.72173	0	0.0368214
GSE17721_CTRL_VS_LPS_1H_BMDM_DN	65/200	1.72135	0	0.0368042
GSE17721_CTRL_VS_PAM3CSK4_1H_BMDM_DN	58/200	1.72108	0	0.0366142
GSE360_CTRL_VS_M_TUBERCULOSIS_DC_DN	66/200	1.72076	0	0.0365994
GSE17721_LPS_VS_PAM3CSK4_12H_BMDM_UP	76/200	1.71882	0	0.0372664
GSE17974_IL4_AND_ANTI_IL12_VS_UNTREATED_2H_ACT_CD4_TCELL_DN	43/199	1.71773	0	0.0379244
GSE17721_POLYIC_VS_CPG_12H_BMDM_UP	61/200	1.71751	0	0.0377309
GSE18791_CTRL_VS_NEWCASTLE_VIRUS_DC_4H_DN	50/200	1.71673	0	0.0376708
KAECH_DAY8_EFF_VS_MEMORY_CD8_TCELL_DN	78/200	1.71295	0	0.0387439
GSE29618_MONOCYTE_VS_MDC_DN	51/200	1.71102	0	0.0387668
GSE17974_IL4_AND_ANTI_IL12_VS_UNTREATED_72H_ACT_CD4_TCELL_DN	61/200	1.70408	0	0.0407736
GSE7460_TCONV_VS_TREG_THYMUS_DN	65/200	1.70214	0	0.0418885
GSE1432_CTRL_VS_IFNG_6H_MICROGLIA_DN	83/200	1.69717	0	0.0427794
GSE7460_FOXP3_MUT_VS_WT_ACT_TCONV_UP	77/200	1.69596	0	0.042675
GSE17721_CPG_VS_GARDIQUIMOD_12H_BMDM_DN	97/200	1.69375	0	0.0438988
GSE17721_LPS_VS_GARDIQUIMOD_1H_BMDM_UP	75/200	1.69167	0	0.045169
GSE7852_LN_VS_FAT_TCONV_DN	75/200	1.6897	0	0.0454534
GSE1448_CTRL_VS_ANTI_VALPHA2_DP_THYMOCYTE_DN	80/200	1.68968	0	0.0452126
GSE29617_DAY3_VS_DAY7_TIV_FLU_VACCINE_PBMC_2008_UP	59/200	1.68952	0	0.0452046
GSE9650_EFFECTOR_VS_MEMORY_CD8_TCELL_DN	89/200	1.6894	0	0.0449701
GSE18791_CTRL_VS_NEWCASTLE_VIRUS_DC_8H_DN	47/200	1.68931	0	0.0447395
GSE17721_LPS_VS_GARDIQUIMOD_16H_BMDM_UP	77/200	1.67979	0	0.0487036
GSE13485_DAY7_VS_DAY21_YF17D_VACCINE_PBMC_DN	22/200	1.67939	0.0308642	0.0489711
GSE24634_IL4_VS_CTRL_TREATED_NAIVE_CD4_TCELL_DAY10_DN	78/200	1.6774	0	0.0504707
GSE360_L_DONOVANI_VS_B_MALAYI_LOW_DOSE_DC_UP	63/200	1.67654	0	0.0509528
KAECH_DAY15_EFF_VS_MEMORY_CD8_TCELL_UP	65/199	1.67527	0	0.0511627
GSE10239_MEMORY_VS_KLRG1INT_EFF_CD8_TCELL_UP	50/200	1.67449	0	0.05127
GSE3982_MAST_CELL_VS_TH1_DN	81/200	1.67321	0.0273973	0.0514022
GSE7460_CTRL_VS_TGFB_TREATED_ACT_FOXP3_MUT_TCONV_DN	64/200	1.66834	0	0.0530384
GSE37416_0H_VS_6H_F_TULARENSIS_LVS_NEUTROPHIL_DN	78/200	1.66616	0	0.0533017
GSE20366_CD103_KLRG1_DP_VS_DN_TREG_DN	70/200	1.65891	0	0.0578243
GSE32423_MEMORY_VS_NAIVE_CD8_TCELL_UP	55/200	1.65722	0	0.0582956
GSE36476_YOUNG_VS_OLD_DONOR_MEMORY_CD4_TCELL_40H_TSST_ACT_DN	79/200	1.65137	0	0.0613154
GSE20715_0H_VS_6H_OZONE_LUNG_UP	70/200	1.65066	0	0.0612644
GSE7460_TCONV_VS_TREG_LN_DN	61/200	1.65006	0	0.0614483
GSE360_L_MAJOR_VS_T_GONDII_MAC_UP	64/200	1.64886	0	0.0617177
GSE9988_LOW_LPS_VS_ANTI_TREM1_AND_LPS_MONOCYTE_DN	66/200	1.6471	0	0.0624328
GSE9037_CTRL_VS_LPS_1H_STIM_BMDM_DN	74/200	1.64701	0	0.0621012
GSE17721_LPS_VS_CPG_2H_BMDM_UP	72/200	1.64601	0	0.0622118
GSE339_EX_VIVO_VS_IN_CULTURE_CD4POS_DC_DN	87/200	1.64197	0	0.0643548
GSE27786_LSK_VS_NKTCELL_DN	77/200	1.64159	0	0.0640164
GSE9650_NAIVE_VS_EFF_CD8_TCELL_DN	81/200	1.62975	0	0.0715579
GSE360_CTRL_VS_M_TUBERCULOSIS_MAC_DN	71/200	1.62854	0	0.0720129
GSE17721_CPG_VS_GARDIQUIMOD_6H_BMDM_UP	76/200	1.62785	0	0.0716271
GSE10239_MEMORY_VS_DAY4.5_EFF_CD8_TCELL_UP	65/200	1.62777	0	0.0712468
GSE17974_IL4_AND_ANTI_IL12_VS_UNTREATED_24H_ACT_CD4_TCELL_DN	31/200	1.62431	0	0.0731244
GSE17721_CTRL_VS_CPG_6H_BMDM_DN	75/200	1.61929	0	0.0764124
GSE18791_CTRL_VS_NEWCASTLE_VIRUS_DC_18H_DN	50/199	1.61626	0	0.0773301
GSE17974_0H_VS_1H_IN_VITRO_ACT_CD4_TCELL_DN	74/200	1.61036	0	0.0818774
GSE36392_TYPE_2_MYELOID_VS_EOSINOPHIL_IL25_TREATED_LUNG_DN	62/200	1.60817	0	0.0833008
GSE22886_NAIVE_CD8_TCELL_VS_NEUTROPHIL_DN	52/200	1.60799	0	0.0828565
GSE26928_EFF_MEM_VS_CENTR_MEM_CD4_TCELL_UP	53/200	1.60794	0	0.0825239
GSE9988_LPS_VS_LPS_AND_ANTI_TREM1_MONOCYTE_DN	66/200	1.6073	0	0.0826711
GSE24634_IL4_VS_CTRL_TREATED_NAIVE_CD4_TCELL_DAY5_DN	53/200	1.60718	0	0.0823953
GSE12845_NAIVE_VS_DARKZONE_GC_TONSIL_BCELL_UP	61/200	1.60655	0	0.0825017
GSE2197_IMMUNOSUPPRESSIVE_DNA_VS_UNTREATED_IN_DC_UP	87/200	1.60573	0	0.0829123
GSE20366_EX_VIVO_VS_DEC205_CONVERSION_NAIVE_CD4_TCELL_DN	53/200	1.60308	0	0.083842
GSE15930_STIM_VS_STIM_AND_TRICHOSTATINA_48H_CD8_T_CELL_DN	70/200	1.60265	0	0.0835756
GSE17721_CTRL_VS_CPG_2H_BMDM_DN	48/200	1.5998	0.0271967	0.0850863
GSE8868_SPLEEN_VS_INTESTINE_CD11B_POS_CD11C_NEG_DC_DN	73/200	1.59974	0	0.0846563
GSE3982_DC_VS_CENT_MEMORY_CD4_TCELL_UP	94/200	1.59901	0	0.0851769
GSE11864_CSF1_PAM3CYS_VS_CSF1_IFNG_PAM3CYS_IN_MAC_DN	55/200	1.59884	0	0.0850248
GSE7460_CTRL_VS_TGFB_TREATED_ACT_TCONV_DN	69/200	1.59779	0.0530786	0.0850314
GSE11864_CSF1_IFNG_VS_CSF1_IFNG_PAM3CYS_IN_MAC_DN	72/200	1.59392	0	0.0872684
GSE10325_CD4_TCELL_VS_LUPUS_CD4_TCELL_DN	47/200	1.59377	0.0280778	0.0868381
GSE27786_LSK_VS_MONO_MAC_DN	67/200	1.59376	0	0.0864132
GSE15930_STIM_VS_STIM_AND_IL-12_24H_CD8_T_CELL_DN	61/200	1.59025	0	0.0882472
GSE10325_MYELOID_VS_LUPUS_MYELOID_DN	76/200	1.58986	0	0.0880503
GSE30083_SP3_VS_SP4_THYMOCYTE_DN	64/200	1.58811	0	0.0894311
GSE24026_PD1_LIGATION_VS_CTRL_IN_ACT_TCELL_LINE_UP	71/200	1.58676	0.0317797	0.089663
GSE360_L_MAJOR_VS_M_TUBERCULOSIS_MAC_UP	61/200	1.58544	0	0.0900583
GSE17974_IL4_AND_ANTI_IL12_VS_UNTREATED_12H_ACT_CD4_TCELL_DN	39/200	1.58296	0	0.0916553
GSE17721_0.5H_VS_24H_CPG_BMDM_DN	66/200	1.58208	0	0.0918614
GSE22886_DAY1_VS_DAY7_MONOCYTE_IN_CULTURE_UP	70/200	1.58196	0	0.0914269
GSE9037_WT_VS_IRAK4_KO_LPS_4H_STIM_BMDM_UP	88/200	1.58134	0.0309917	0.091258
GSE3982_BCELL_VS_CENT_MEMORY_CD4_TCELL_UP	64/200	1.58074	0	0.0913084
GSE1448_CTRL_VS_ANTI_VBETA5_DP_THYMOCYTE_DN	78/200	1.58047	0	0.0912565
GSE12845_NAIVE_VS_PRE_GC_TONSIL_BCELL_UP	69/200	1.57819	0	0.0934553
GSE9006_HEALTHY_VS_TYPE_1_DIABETES_PBMC_4MONTH_POST_DX_UP	91/200	1.57687	0	0.0945839
GSE17721_LPS_VS_CPG_1H_BMDM_DN	71/200	1.57571	0	0.0954347
GSE3982_NEUTROPHIL_VS_BASOPHIL_UP	71/200	1.57568	0.0313152	0.0949972
GSE3982_MAST_CELL_VS_DC_DN	73/200	1.57429	0	0.0952885
GSE7460_TREG_VS_TCONV_ACT_UP	69/200	1.57217	0	0.0965179
GSE1448_ANTI_VALPHA2_VS_VBETA5_DP_THYMOCYTE_UP	93/200	1.57036	0	0.0983708
GSE17721_CTRL_VS_PAM3CSK4_6H_BMDM_DN	81/200	1.5691	0	0.0987792
GSE1432_1H_VS_6H_IFNG_MICROGLIA_DN	86/200	1.5678	0.0306748	0.0994374
GSE17721_LPS_VS_PAM3CSK4_8H_BMDM_UP	76/200	1.56772	0	0.0990618
GSE27786_LIN_NEG_VS_NKTCELL_DN	90/200	1.56671	0	0.0999161
GSE360_L_MAJOR_VS_B_MALAYI_HIGH_DOSE_DC_UP	66/200	1.56636	0.0272904	0.0996074
GSE17721_CTRL_VS_GARDIQUIMOD_24H_BMDM_UP	86/200	1.56615	0	0.0993868
GSE9006_1MONTH_VS_4MONTH_POST_TYPE_1_DIABETES_DX_PBMC_UP	59/200	1.566	0	0.0989516
GSE13484_UNSTIM_VS_3H_YF17D_VACCINE_STIM_PBMC_DN	77/200	1.5642	0	0.0997027
GSE18791_CTRL_VS_NEWCASTLE_VIRUS_DC_16H_DN	45/200	1.56138	0	0.100995
GSE17721_LPS_VS_CPG_2H_BMDM_DN	73/200	1.56087	0	0.100915
GSE2706_R848_VS_LPS_8H_STIM_DC_DN	54/200	1.55892	0	0.10161
GSE17721_CPG_VS_GARDIQUIMOD_24H_BMDM_UP	76/200	1.55875	0	0.101175
GSE10325_CD4_TCELL_VS_MYELOID_DN	61/200	1.55604	0	0.103241
GSE7852_TREG_VS_TCONV_LN_UP	63/200	1.55462	0.0315789	0.104585
GSE22886_NAIVE_CD4_TCELL_VS_MEMORY_TCELL_UP	50/200	1.55447	0	0.104141
GSE17721_POLYIC_VS_PAM3CSK4_1H_BMDM_DN	81/200	1.54946	0	0.108466
GSE17721_CTRL_VS_LPS_24H_BMDM_DN	102/200	1.54927	0	0.108259
GSE3982_EFF_MEMORY_CD4_TCELL_VS_NKCELL_DN	56/200	1.54863	0	0.108494
GSE20715_WT_VS_TLR4_KO_LUNG_UP	83/200	1.54799	0	0.108901
GSE360_L_DONOVANI_VS_B_MALAYI_HIGH_DOSE_DC_UP	68/200	1.54698	0	0.109486
GSE29618_MONOCYTE_VS_MDC_UP	59/200	1.54444	0	0.111511
GSE15767_MED_VS_SCS_MAC_LN_UP	70/200	1.54264	0.0299145	0.112923
GSE29614_CTRL_VS_DAY7_TIV_FLU_VACCINE_PBMC_UP	35/199	1.54183	0	0.11329
GSE17721_LPS_VS_POLYIC_2H_BMDM_UP	82/200	1.54157	0	0.113184
GSE15324_ELF4_KO_VS_WT_NAIVE_CD8_TCELL_DN	40/200	1.54144	0	0.11272
GSE22886_NAIVE_BCELL_VS_NEUTROPHIL_UP	50/200	1.53905	0	0.114501
GSE360_HIGH_DOSE_B_MALAYI_VS_M_TUBERCULOSIS_DC_DN	71/200	1.53738	0	0.115457
GSE27786_NKCELL_VS_NKTCELL_UP	83/200	1.53649	0	0.115796
GSE13485_DAY1_VS_DAY7_YF17D_VACCINE_PBMC_DN	64/200	1.53196	0	0.119563
GSE24142_ADULT_VS_FETAL_DN3_THYMOCYTE_DN	66/200	1.53122	0.0404255	0.120137
GSE37416_CTRL_VS_24H_F_TULARENSIS_LVS_NEUTROPHIL_DN	97/200	1.53006	0	0.121103
GSE31082_DN_VS_CD4_SP_THYMOCYTE_DN	68/200	1.52987	0.0604752	0.121169
GSE13485_CTRL_VS_DAY3_YF17D_VACCINE_PBMC_DN	59/200	1.52874	0	0.122171
GSE7852_THYMUS_VS_FAT_TREG_DN	62/200	1.52797	0	0.12228
GSE24634_TEFF_VS_TCONV_DAY7_IN_CULTURE_DN	74/200	1.52766	0	0.121998
GSE2706_LPS_VS_R848_AND_LPS_8H_STIM_DC_DN	44/200	1.52429	0.0382979	0.12542
GSE18791_CTRL_VS_NEWCASTLE_VIRUS_DC_12H_DN	43/200	1.52273	0	0.127177
GSE17721_CTRL_VS_GARDIQUIMOD_4H_BMDM_DN	64/200	1.52257	0	0.126676
GSE360_CTRL_VS_L_MAJOR_DC_DN	68/200	1.52176	0	0.127316
GSE360_CTRL_VS_B_MALAYI_HIGH_DOSE_DC_DN	69/200	1.52044	0	0.128286
GSE1432_1H_VS_24H_IFNG_MICROGLIA_DN	88/200	1.52033	0.0597938	0.127787
GSE17580_TREG_VS_TEFF_UP	79/200	1.52012	0	0.127472
GSE17721_PAM3CSK4_VS_CPG_8H_BMDM_DN	82/200	1.51889	0.0204082	0.128119
GSE25087_TREG_VS_TCONV_ADULT_UP	68/200	1.51857	0	0.127979
GSE17974_CTRL_VS_ACT_IL4_AND_ANTI_IL12_12H_CD4_TCELL_UP	51/200	1.51751	0.0436508	0.128898
GSE17721_4_VS_24H_GARDIQUIMOD_BMDM_UP	75/199	1.51665	0	0.129232
GSE36392_EOSINOPHIL_VS_MAC_IL25_TREATED_LUNG_UP	41/200	1.51609	0.0569106	0.12945
GSE360_T_GONDII_VS_B_MALAYI_HIGH_DOSE_DC_UP	74/200	1.51553	0	0.129411
GSE37416_12H_VS_24H_F_TULARENSIS_LVS_NEUTROPHIL_UP	69/200	1.51553	0	0.129033
GSE18791_UNSTIM_VS_NEWCATSLE_VIRUS_DC_18H_DN	43/200	1.51533	0.0382294	0.12907
GSE17974_CTRL_VS_ACT_IL4_AND_ANTI_IL12_72H_CD4_TCELL_UP	60/200	1.51445	0	0.129421
GSE22886_NAIVE_BCELL_VS_NEUTROPHIL_DN	56/200	1.51311	0	0.130478
GSE17721_CTRL_VS_GARDIQUIMOD_6H_BMDM_DN	84/199	1.51259	0.0199203	0.130723
GSE15930_STIM_VS_STIM_AND_IL-12_72H_CD8_T_CELL_DN	68/200	1.51169	0.084	0.13141
GSE3982_MAST_CELL_VS_CENT_MEMORY_CD4_TCELL_UP	88/200	1.50938	0	0.133425
GSE3982_CTRL_VS_LPS_1H_NEUTROPHIL_DN	60/200	1.50922	0.0576132	0.133276
KAECH_DAY15_EFF_VS_MEMORY_CD8_TCELL_DN	82/200	1.50921	0	0.13279
GSE13738_RESTING_VS_TCR_ACTIVATED_CD4_TCELL_DN	81/200	1.50893	0.0434783	0.132726
GSE3982_DC_VS_NKCELL_UP	75/200	1.50887	0	0.132246
GSE37416_0H_VS_48H_F_TULARENSIS_LVS_NEUTROPHIL_DN	73/200	1.50765	0	0.132902
GSE22886_CD4_TCELL_VS_BCELL_NAIVE_DN	54/200	1.50754	0	0.132425
GSE17974_CTRL_VS_ACT_IL4_AND_ANTI_IL12_1H_CD4_TCELL_UP	68/200	1.50641	0	0.133114
GSE17721_CTRL_VS_PAM3CSK4_12H_BMDM_DN	71/199	1.50622	0.0653465	0.132903
GSE9006_HEALTHY_VS_TYPE_2_DIABETES_PBMC_AT_DX_DN	71/200	1.50475	0.0315582	0.133917
KAECH_NAIVE_VS_DAY8_EFF_CD8_TCELL_DN	88/200	1.50436	0	0.133838
GSE360_T_GONDII_VS_B_MALAYI_HIGH_DOSE_MAC_UP	76/200	1.5025	0	0.134996
GSE17974_IL4_AND_ANTI_IL12_VS_UNTREATED_6H_ACT_CD4_TCELL_DN	62/200	1.50114	0.0182186	0.136117
GSE20715_0H_VS_24H_OZONE_TLR4_KO_LUNG_DN	95/200	1.50056	0.0206612	0.136386
GSE17721_CTRL_VS_LPS_2H_BMDM_DN	66/200	1.50017	0.0321888	0.136227
GSE3982_DC_VS_NEUTROPHIL_LPS_STIM_DN	60/200	1.50012	0	0.13585
GSE10325_BCELL_VS_MYELOID_DN	51/200	1.49964	0	0.136032
GSE360_L_MAJOR_VS_M_TUBERCULOSIS_MAC_DN	66/200	1.49949	0	0.135715
GSE9988_ANTI_TREM1_VS_LOW_LPS_MONOCYTE_UP	75/199	1.4989	0.0238095	0.135973
GSE15215_CD2_POS_VS_NEG_PDC_DN	88/200	1.49741	0.032197	0.137128
GSE17721_CTRL_VS_GARDIQUIMOD_12H_BMDM_DN	87/200	1.49592	0.0567951	0.139003
GSE24142_EARLY_THYMIC_PROGENITOR_VS_DN3_THYMOCYTE_FETAL_UP	68/200	1.49474	0	0.140265
GSE10325_BCELL_VS_MYELOID_UP	59/200	1.49435	0	0.140282
GSE13485_PRE_VS_POST_YF17D_VACCINATION_PBMC_DN	71/200	1.49415	0	0.140216
GSE9650_NAIVE_VS_MEMORY_CD8_TCELL_DN	65/200	1.49412	0.0297872	0.139744
GSE17974_CTRL_VS_ACT_IL4_AND_ANTI_IL12_6H_CD4_TCELL_UP	61/200	1.49382	0	0.139543
GSE22886_NAIVE_TCELL_VS_NEUTROPHIL_DN	44/200	1.49233	0	0.140305
GSE24634_IL4_VS_CTRL_TREATED_NAIVE_CD4_TCELL_DAY3_UP	70/200	1.48957	0.0208333	0.143987
GSE3337_CTRL_VS_16H_IFNG_IN_CD8POS_DC_DN	87/200	1.48911	0.0223124	0.144405
GSE17721_12H_VS_24H_POLYIC_BMDM_UP	91/200	1.4888	0	0.144148
GSE15930_STIM_VS_STIM_AND_TRICHOSTATINA_72H_CD8_T_CELL_UP	83/200	1.48872	0	0.143801
GSE25087_FETAL_VS_ADULT_TREG_UP	84/200	1.48684	0	0.14561
GSE17721_0.5H_VS_12H_GARDIQUIMOD_BMDM_DN	88/200	1.48554	0	0.146213
GSE13484_UNSTIM_VS_12H_YF17D_VACCINE_STIM_PBMC_DN	79/200	1.48413	0	0.147641
GSE10325_LUPUS_CD4_TCELL_VS_LUPUS_BCELL_DN	55/200	1.48386	0	0.147288
GSE360_T_GONDII_VS_B_MALAYI_HIGH_DOSE_MAC_DN	73/200	1.48146	0	0.149729
GSE3337_CTRL_VS_4H_IFNG_IN_CD8POS_DC_DN	84/200	1.47778	0.0298211	0.155208
GSE3982_NEUTROPHIL_VS_EFF_MEMORY_CD4_TCELL_UP	59/200	1.47734	0.0238095	0.155096
GSE3982_BCELL_VS_TH2_UP	61/200	1.47698	0.0288462	0.154869
GSE27786_CD8_TCELL_VS_NKTCELL_DN	61/200	1.47284	0	0.159251
GSE17721_PAM3CSK4_VS_GADIQUIMOD_4H_BMDM_DN	78/200	1.47284	0.0299401	0.158737
GSE12845_PRE_GC_VS_DARKZONE_GC_TONSIL_BCELL_UP	55/200	1.47229	0	0.158887
GSE17721_0.5H_VS_24H_CPG_BMDM_UP	75/200	1.46833	0	0.163586
GSE3982_CTRL_VS_IGE_STIM_MAST_CELL_DN	80/200	1.4674	0	0.16424
GSE22886_NAIVE_VS_IGM_MEMORY_BCELL_DN	75/200	1.46634	0.0584551	0.16453
GSE22886_DC_VS_MONOCYTE_DN	58/200	1.46581	0.0811966	0.164564
GSE13306_LAMINA_PROPRIA_VS_SPLEEN_TREG_DN	62/200	1.46442	0	0.165637
GSE339_CD8POS_VS_CD4CD8DN_DC_DN	82/200	1.46329	0.0543478	0.166675
GSE22886_DAY0_VS_DAY7_MONOCYTE_IN_CULTURE_UP	60/200	1.46267	0	0.167201
GSE3982_MEMORY_CD4_TCELL_VS_BCELL_DN	63/200	1.46133	0.0234043	0.16835
GSE22886_NAIVE_BCELL_VS_MONOCYTE_UP	42/200	1.45994	0.020284	0.169894
GSE17974_0H_VS_72H_IN_VITRO_ACT_CD4_TCELL_UP	66/200	1.45987	0	0.169522
GSE11057_NAIVE_VS_MEMORY_CD4_TCELL_DN	70/200	1.45832	0.0602151	0.171784
GSE1432_CTRL_VS_IFNG_1H_MICROGLIA_UP	66/200	1.45582	0	0.17393
GSE17721_4H_VS_24H_POLYIC_BMDM_UP	79/200	1.45566	0	0.173581
GSE9037_CTRL_VS_LPS_1H_STIM_IRAK4_KO_BMDM_DN	65/200	1.45542	0.0599174	0.173223
GSE17721_LPS_VS_GARDIQUIMOD_0.5H_BMDM_DN	83/200	1.45331	0.0313152	0.175133
GSE22886_NAIVE_BCELL_VS_MONOCYTE_DN	73/200	1.45325	0	0.174597
GSE2706_2H_VS_8H_R848_STIM_DC_DN	51/200	1.45167	0	0.176103
GSE12366_NAIVE_VS_MEMORY_BCELL_DN	64/200	1.45167	0.0317797	0.175567
GSE20366_CD103_POS_VS_CD103_KLRG1_DP_TREG_DN	68/200	1.45083	0.0210084	0.17578
GSE3982_NKCELL_VS_TH2_UP	52/200	1.45001	0	0.176402
GSE17721_CPG_VS_GARDIQUIMOD_2H_BMDM_UP	64/200	1.44832	0.0284553	0.178835
GSE1432_6H_VS_24H_IFNG_MICROGLIA_UP	80/200	1.44505	0.0229645	0.18226
GSE17721_0.5H_VS_8H_CPG_BMDM_UP	91/200	1.44502	0	0.18179
GSE17721_CPG_VS_GARDIQUIMOD_4H_BMDM_UP	85/200	1.4408	0.0304878	0.188783
GSE26669_CTRL_VS_COSTIM_BLOCK_MLR_CD4_TCELL_UP	94/200	1.44071	0.0346232	0.188371
GSE29618_PRE_VS_DAY7_FLU_VACCINE_MDC_DN	74/200	1.43852	0	0.190504
GSE22886_NAIVE_CD8_TCELL_VS_NKCELL_DN	72/200	1.4373	0	0.191497
GSE19825_CD24LOW_VS_IL2RA_HIGH_DAY3_EFF_CD8_TCELL_UP	77/200	1.43729	0	0.190928
GSE17721_LPS_VS_GARDIQUIMOD_8H_BMDM_UP	82/200	1.43625	0	0.192308
GSE7460_CTRL_VS_TGFB_TREATED_ACT_CD8_TCELL_DN	50/200	1.43393	0.0162602	0.194842
GSE17721_12H_VS_24H_PAM3CSK4_BMDM_UP	74/200	1.43379	0.0529412	0.194311
GSE7852_TREG_VS_TCONV_FAT_UP	78/200	1.43226	0	0.195179
GSE3982_DC_VS_BCELL_UP	69/200	1.43126	0	0.19556
GSE17721_PAM3CSK4_VS_GADIQUIMOD_0.5H_BMDM_UP	54/200	1.43119	0	0.195043
GSE27786_NKTCELL_VS_MONO_MAC_DN	63/200	1.43103	0.0536082	0.194475
GSE10239_NAIVE_VS_MEMORY_CD8_TCELL_DN	54/200	1.42724	0.0541082	0.198349
GSE360_DC_VS_MAC_DN	83/200	1.42564	0.0589431	0.200747
GSE17721_0.5H_VS_12H_LPS_BMDM_DN	86/200	1.42331	0	0.203608
GSE37416_CTRL_VS_12H_F_TULARENSIS_LVS_NEUTROPHIL_DN	78/199	1.42257	0.0264766	0.204305
GSE29618_MONOCYTE_VS_PDC_DAY7_FLU_VACCINE_UP	62/200	1.41956	0	0.20762
GSE34205_RSV_VS_FLU_INF_INFANT_PBMC_DN	49/200	1.41918	0	0.207613
GSE14769_UNSTIM_VS_360MIN_LPS_BMDM_DN	75/200	1.41757	0.0294118	0.209234
GSE24634_TREG_VS_TCONV_POST_DAY7_IL4_CONVERSION_DN	63/200	1.41512	0	0.212827
GSE339_CD4POS_VS_CD8POS_DC_IN_CULTURE_DN	96/200	1.41289	0.0255906	0.215316
GSE24634_TEFF_VS_TCONV_DAY5_IN_CULTURE_DN	64/200	1.41267	0	0.215079
GSE7460_CTRL_VS_FOXP3_OVEREXPR_TCONV_1_DN	67/200	1.40994	0.0536082	0.218502
GSE17721_POLYIC_VS_CPG_1H_BMDM_DN	69/200	1.40985	0	0.218119
GSE13485_DAY1_VS_DAY3_YF17D_VACCINE_PBMC_DN	87/200	1.40913	0.0282828	0.218721
GSE10325_BCELL_VS_LUPUS_BCELL_DN	91/200	1.40905	0.026749	0.218708
GSE3982_DC_VS_NEUTROPHIL_DN	54/200	1.40858	0	0.218694
GSE30962_ACUTE_VS_CHRONIC_LCMV_PRIMARY_INF_CD8_TCELL_UP	61/200	1.40839	0	0.218549
GSE17721_PAM3CSK4_VS_CPG_12H_BMDM_DN	70/200	1.40563	0.0838207	0.221998
GSE17974_0H_VS_24H_IN_VITRO_ACT_CD4_TCELL_UP	51/200	1.40459	0.0704225	0.22277
GSE22886_CD8_TCELL_VS_BCELL_NAIVE_DN	55/200	1.40399	0.0491803	0.223014
GSE17721_LPS_VS_PAM3CSK4_24H_BMDM_DN	65/200	1.40393	0	0.222479
GSE3982_EOSINOPHIL_VS_NEUTROPHIL_DN	70/200	1.40325	0	0.222936
GSE37416_0H_VS_24H_F_TULARENSIS_LVS_NEUTROPHIL_DN	92/200	1.40301	0	0.222455
GSE7852_LN_VS_FAT_TREG_DN	65/200	1.40293	0	0.221945
GSE13485_DAY3_VS_DAY7_YF17D_VACCINE_PBMC_DN	50/199	1.40262	0.0928854	0.222086
GSE17721_LPS_VS_PAM3CSK4_1H_BMDM_DN	70/200	1.40158	0	0.223065
GSE17721_LPS_VS_POLYIC_6H_BMDM_UP	81/200	1.3963	0	0.228754
GSE29617_CTRL_VS_TIV_FLU_VACCINE_PBMC_2008_UP	63/200	1.39443	0.0826446	0.230851
GSE17721_CTRL_VS_CPG_0.5H_BMDM_DN	59/200	1.39333	0	0.231464
GSE17721_POLYIC_VS_CPG_2H_BMDM_DN	80/200	1.3931	0	0.231015
GSE20366_EX_VIVO_VS_DEC205_CONVERSION_DN	76/200	1.39166	0.0464217	0.231871
GSE3982_EOSINOPHIL_VS_MAC_DN	102/200	1.39046	0.0577689	0.23259
GOLDRATH_NAIVE_VS_MEMORY_CD8_TCELL_DN	69/200	1.38995	0	0.232526
GSE30962_PRIMARY_VS_SECONDARY_ACUTE_LCMV_INF_CD8_TCELL_DN	63/200	1.38958	0	0.232696
GSE36476_YOUNG_VS_OLD_DONOR_MEMORY_CD4_TCELL_40H_TSST_ACT_UP	49/200	1.38923	0.08	0.232305
GSE39820_CTRL_VS_IL1B_IL6_IL23A_CD4_TCELL_DN	59/200	1.38909	0.0403397	0.231926
GSE17721_ALL_VS_24H_PAM3CSK4_BMDM_DN	82/200	1.38889	0.0265306	0.231522
GSE17721_LPS_VS_POLYIC_1H_BMDM_UP	79/200	1.38842	0	0.232043
GSE3982_BCELL_VS_NKCELL_UP	75/200	1.38829	0	0.231503
GSE360_DC_VS_MAC_L_MAJOR_DN	72/200	1.38767	0.0303644	0.231889
GSE15930_STIM_VS_STIM_AND_TRICHOSTATINA_24H_CD8_T_CELL_DN	89/200	1.38539	0.0666667	0.233219
GSE29618_PDC_VS_MDC_UP	68/200	1.38394	0.0215983	0.234875
GSE14308_NAIVE_CD4_TCELL_VS_NATURAL_TREG_DN	74/200	1.38321	0.022869	0.235291
GSE29618_PDC_VS_MDC_DAY7_FLU_VACCINE_DN	54/200	1.38268	0.0235043	0.235587
GSE37416_CTRL_VS_0H_F_TULARENSIS_LVS_NEUTROPHIL_UP	49/200	1.3817	0.0679012	0.236155
GSE22886_NAIVE_CD8_TCELL_VS_MONOCYTE_DN	60/200	1.38165	0	0.235552
GSE33513_TCF7_KO_VS_HET_EARLY_THYMIC_PROGENITOR_UP	56/200	1.38119	0.0981211	0.235937
GSE14769_UNSTIM_VS_240MIN_LPS_BMDM_DN	70/200	1.38103	0.0354906	0.235724
GSE10325_CD4_TCELL_VS_MYELOID_UP	68/200	1.38054	0.0511247	0.23598
GSE3982_DC_VS_TH2_UP	65/200	1.37967	0	0.237086
GSE17721_PAM3CSK4_VS_CPG_24H_BMDM_DN	90/200	1.3794	0	0.236923
GSE29618_BCELL_VS_MDC_DAY7_FLU_VACCINE_DN	59/200	1.37901	0	0.236927
GSE17721_POLYIC_VS_PAM3CSK4_8H_BMDM_UP	73/200	1.37891	0.026	0.236494
GSE13306_TREG_VS_TCONV_LAMINA_PROPRIA_UP	59/200	1.37657	0.0169492	0.239208
GSE11057_NAIVE_CD4_VS_PBMC_CD4_TCELL_DN	81/200	1.37599	0.0666667	0.239234
GSE22886_NAIVE_CD4_TCELL_VS_DC_DN	97/200	1.37566	0.034188	0.239037
GSE360_L_MAJOR_VS_B_MALAYI_LOW_DOSE_MAC_UP	69/200	1.37466	0.0297872	0.240206
GSE17721_LPS_VS_CPG_12H_BMDM_UP	71/200	1.37451	0	0.239851
GSE13306_RA_VS_UNTREATED_MEM_CD4_TCELL_UP	51/200	1.37274	0.0720339	0.242558
GSE3982_MAC_VS_NEUTROPHIL_LPS_STIM_DN	59/200	1.37216	0.0848214	0.242848
GSE3982_EOSINOPHIL_VS_DC_UP	53/200	1.37105	0.0576923	0.243889
GSE17721_CTRL_VS_POLYIC_1H_BMDM_DN	59/200	1.37066	0.0494297	0.244261
GSE12845_IGD_NEG_BLOOD_VS_DARKZONE_GC_TONSIL_BCELL_UP	86/200	1.37056	0	0.243974
GSE3982_NEUTROPHIL_VS_BCELL_UP	51/200	1.36865	0.0277778	0.245909
GSE3982_MAST_CELL_VS_MAC_DN	79/200	1.36738	0	0.247229
GSE17721_CTRL_VS_CPG_8H_BMDM_DN	75/200	1.36721	0	0.246989
GSE24142_ADULT_VS_FETAL_DN2_THYMOCYTE_DN	74/200	1.3664	0.0555556	0.247864
GSE1460_NAIVE_CD4_TCELL_ADULT_BLOOD_VS_THYMIC_STROMAL_CELL_DN	85/200	1.36605	0.0816327	0.247821
GSE22886_NAIVE_BCELL_VS_DC_DN	85/200	1.36584	0.0705645	0.247504
GSE13485_CTRL_VS_DAY3_YF17D_VACCINE_PBMC_UP	39/199	1.3658	0.0501089	0.24699
GSE17721_CTRL_VS_LPS_6H_BMDM_DN	77/200	1.3658	0	0.2464
GSE13306_RA_VS_UNTREATED_MEM_CD4_TCELL_DN	71/200	1.36561	0	0.246196
GSE27786_BCELL_VS_NKCELL_DN	66/200	1.36397	0	0.24801
GSE17721_LPS_VS_CPG_8H_BMDM_UP	77/200	1.36308	0	0.248745
GSE27786_BCELL_VS_MONO_MAC_DN	69/200	1.36017	0.0287474	0.24997

## Sheet: Supplementary Table 1C
C. Enrichment results for the LPS stimulated liver phenotype to the C7 (immunological signatures) MySigDB using GSEA
Dataset	Overlapping genes	Normalized Enrichment Score	Nominal p-value	FDR q-value
GSE14769_UNSTIM_VS_120MIN_LPS_BMDM_DN	70/200	2.17968	0	0.005
GSE14769_UNSTIM_VS_80MIN_LPS_BMDM_DN	83/200	2.08587	0	0.005
GSE14769_UNSTIM_VS_60MIN_LPS_BMDM_DN	73/200	2.08324	0	0.005
GSE14769_UNSTIM_VS_40MIN_LPS_BMDM_DN	72/200	1.98206	0	0.00917816
GSE17721_PAM3CSK4_VS_GADIQUIMOD_4H_BMDM_DN	78/200	1.95857	0	0.0143614
GSE9988_ANTI_TREM1_VS_ANTI_TREM1_AND_LPS_MONOCYTE_DN	60/200	1.92898	0	0.0215183
GSE9988_ANTI_TREM1_VS_LOW_LPS_MONOCYTE_DN	63/200	1.9002	0	0.0324162
GSE9988_ANTI_TREM1_VS_LPS_MONOCYTE_DN	68/200	1.88451	0.027027	0.0333299
GSE17721_CTRL_VS_POLYIC_2H_BMDM_DN	63/200	1.88341	0	0.0301822
GSE29617_CTRL_VS_DAY7_TIV_FLU_VACCINE_PBMC_2008_UP	64/200	1.86253	0	0.0370523
GSE8515_IL1_VS_IL6_4H_STIM_)MAC_UP	85/200	1.85279	0	0.0404515
GSE9988_LOW_LPS_VS_CTRL_TREATED_MONOCYTE_UP	71/200	1.84418	0	0.0458694
GSE17721_CTRL_VS_LPS_1H_BMDM_DN	65/200	1.83637	0	0.0466192
GSE6269_HEALTHY_VS_E_COLI_INF_PBMC_DN	52/170	1.82009	0	0.0516341
GSE2706_UNSTIM_VS_2H_R848_DC_DN	50/200	1.81389	0.0359848	0.0529589
GSE9988_LOW_LPS_VS_VEHICLE_TREATED_MONOCYTE_UP	62/200	1.8092	0.0367505	0.0547503
GSE18791_CTRL_VS_NEWCASTLE_VIRUS_DC_2H_DN	42/199	1.80829	0.036965	0.0528069
GSE7852_TREG_VS_TCONV_THYMUS_UP	61/200	1.80783	0	0.0504824
GSE9988_LPS_VS_CTRL_TREATED_MONOCYTE_UP	69/200	1.80501	0	0.0486882
GSE9988_ANTI_TREM1_VS_CTRL_TREATED_MONOCYTES_UP	77/200	1.80392	0	0.047823
GSE3982_CTRL_VS_LPS_4H_MAC_DN	72/200	1.79487	0.0365385	0.0509995
GSE18791_CTRL_VS_NEWCASTLE_VIRUS_DC_1H_DN	40/200	1.7884	0	0.0533237
GSE8515_CTRL_VS_IL1_4H_STIM_MAC_DN	70/200	1.76825	0	0.0625926
GSE9988_ANTI_TREM1_VS_VEHICLE_TREATED_MONOCYTES_UP	68/199	1.75922	0	0.0632035
GSE9988_LPS_VS_VEHICLE_TREATED_MONOCYTE_UP	62/200	1.75572	0.0361905	0.0638792
GSE7852_LN_VS_FAT_TREG_DN	65/200	1.75232	0	0.0643495
GSE13485_CTRL_VS_DAY3_YF17D_VACCINE_PBMC_UP	39/199	1.74451	0	0.066047
GSE2706_UNSTIM_VS_2H_LPS_AND_R848_DC_DN	53/200	1.73337	0	0.0725284
GSE9988_ANTI_TREM1_AND_LPS_VS_VEHICLE_TREATED_MONOCYTES_UP	68/200	1.72229	0	0.0794147
GSE22886_TH1_VS_TH2_12H_ACT_UP	52/200	1.72036	0	0.0779507
GSE29617_CTRL_VS_TIV_FLU_VACCINE_PBMC_2008_UP	63/200	1.71957	0	0.0757745
GSE22886_DAY1_VS_DAY7_MONOCYTE_IN_CULTURE_UP	70/200	1.70099	0.0608856	0.0875315
GSE2706_UNSTIM_VS_2H_LPS_DC_DN	53/200	1.68906	0	0.0932142
GSE17721_LPS_VS_GARDIQUIMOD_2H_BMDM_UP	74/200	1.6884	0	0.0915645
GSE14000_UNSTIM_VS_4H_LPS_DC_DN	62/200	1.67769	0	0.0989623
GSE17721_PAM3CSK4_VS_GADIQUIMOD_1H_BMDM_UP	64/200	1.67441	0.0265152	0.101985
GSE3982_NEUTROPHIL_VS_BASOPHIL_UP	71/200	1.66517	0	0.10786
GSE17721_CTRL_VS_LPS_2H_BMDM_DN	66/200	1.65244	0	0.116776
GSE22886_CTRL_VS_LPS_24H_DC_DN	73/200	1.65099	0.0273438	0.114744
GSE24634_IL4_VS_CTRL_TREATED_NAIVE_CD4_TCELL_DAY7_DN	74/200	1.64971	0	0.113327
GSE13484_3H_UNSTIM_VS_YF17D_VACCINE_STIM_PBMC_DN	59/200	1.63809	0	0.123209
GSE18791_CTRL_VS_NEWCASTLE_VIRUS_DC_18H_DN	50/199	1.63247	0	0.127725
GSE14769_UNSTIM_VS_20MIN_LPS_BMDM_DN	70/200	1.63219	0	0.125585
GSE17721_CTRL_VS_PAM3CSK4_1H_BMDM_DN	58/200	1.62997	0	0.124387
GSE22886_NAIVE_BCELL_VS_NEUTROPHIL_UP	50/200	1.61294	0.0265152	0.14438
GSE17721_LPS_VS_PAM3CSK4_2H_BMDM_UP	68/200	1.61294	0.0541586	0.14135
GSE7852_THYMUS_VS_FAT_TCONV_DN	73/200	1.60657	0.0209924	0.146234
KAECH_DAY8_EFF_VS_MEMORY_CD8_TCELL_DN	78/200	1.59924	0	0.152096
GSE17974_IL4_AND_ANTI_IL12_VS_UNTREATED_6H_ACT_CD4_TCELL_DN	62/200	1.59669	0	0.151671
GSE17721_LPS_VS_CPG_1H_BMDM_DN	71/200	1.59647	0.0268714	0.148915
GSE9037_CTRL_VS_LPS_1H_STIM_BMDM_DN	74/200	1.58826	0	0.158886
GSE339_EX_VIVO_VS_IN_CULTURE_CD8POS_DC_DN	85/200	1.58824	0.0311891	0.155927
GSE17974_CTRL_VS_ACT_IL4_AND_ANTI_IL12_48H_CD4_TCELL_UP	51/200	1.58604	0.0740741	0.154953
GSE2706_UNSTIM_VS_8H_LPS_AND_R848_DC_DN	51/200	1.57826	0.0640777	0.164985
GSE2706_UNSTIM_VS_8H_R848_DC_DN	53/200	1.57434	0.0657371	0.168105
GSE3982_CENT_MEMORY_CD4_TCELL_VS_NKCELL_DN	65/200	1.57083	0.021611	0.172
GSE17974_0H_VS_24H_IN_VITRO_ACT_CD4_TCELL_UP	51/200	1.56527	0	0.176756
GSE17974_IL4_AND_ANTI_IL12_VS_UNTREATED_48H_ACT_CD4_TCELL_DN	44/200	1.56461	0.0275049	0.175777
GSE8384_CTRL_VS_B_ABORTUS_4H_MAC_CELL_LINE_DN	82/200	1.55136	0.0554493	0.196636
GSE7852_LN_VS_FAT_TCONV_DN	75/200	1.55086	0.021611	0.194308
GSE37416_0H_VS_6H_F_TULARENSIS_LVS_NEUTROPHIL_DN	78/200	1.53771	0.0621469	0.213327
GSE17721_LPS_VS_CPG_2H_BMDM_UP	72/200	1.52765	0	0.22635

## Sheet: Supplementary Table 1D
D. Enrichment results for the LPS stimulated muscle phenotype to the C7 (immunological signatures) MySigDB using GSEA
Dataset	Overlapping genes	Normalized Enrichment Score	Nominal p-value	FDR q-value
GSE9988_ANTI_TREM1_VS_LPS_MONOCYTE_DN	68/200	2.06063	0	0.0317759
GSE9988_ANTI_TREM1_VS_ANTI_TREM1_AND_LPS_MONOCYTE_DN	60/200	1.98993	0	0.02741
GSE9988_ANTI_TREM1_VS_LOW_LPS_MONOCYTE_DN	63/200	1.9572	0	0.0289928
GSE14769_UNSTIM_VS_80MIN_LPS_BMDM_DN	83/200	1.91272	0	0.048968
GSE14769_UNSTIM_VS_60MIN_LPS_BMDM_DN	73/200	1.88786	0	0.0593079
GSE9988_LOW_LPS_VS_VEHICLE_TREATED_MONOCYTE_UP	62/200	1.86361	0	0.0674603
GSE8515_IL1_VS_IL6_4H_STIM_)MAC_UP	85/200	1.86299	0	0.0607573
GSE14769_UNSTIM_VS_40MIN_LPS_BMDM_DN	72/200	1.85044	0	0.0619972
GSE360_CTRL_VS_L_DONOVANI_DC_DN	61/200	1.84822	0	0.0605733
GSE9988_LPS_VS_VEHICLE_TREATED_MONOCYTE_UP	62/200	1.84228	0	0.0600785
GSE3982_NEUTROPHIL_VS_BASOPHIL_UP	71/200	1.82712	0	0.0685361
GSE24142_EARLY_THYMIC_PROGENITOR_VS_DN3_THYMOCYTE_ADULT_UP	71/200	1.82132	0	0.0660359
GSE360_L_DONOVANI_VS_L_MAJOR_MAC_DN	75/200	1.80961	0	0.0679005
GSE8384_CTRL_VS_B_ABORTUS_4H_MAC_CELL_LINE_DN	82/200	1.80843	0	0.0640504
GSE17974_IL4_AND_ANTI_IL12_VS_UNTREATED_1H_ACT_CD4_TCELL_DN	27/199	1.78649	0	0.0729493
GSE29618_PRE_VS_DAY7_POST_LAIV_FLU_VACCINE_MONOCYTE_UP	58/200	1.78291	0	0.0704796
GSE7460_TREG_VS_TCONV_ACT_WITH_TGFB_UP	45/200	1.76921	0	0.0797802
GSE9988_LPS_VS_CTRL_TREATED_MONOCYTE_UP	69/200	1.75855	0	0.0868549
GSE11057_CD4_CENT_MEM_VS_PBMC_DN	61/199	1.7584	0	0.0837725
GSE7460_CTRL_VS_TGFB_TREATED_ACT_FOXP3_MUT_TCONV_DN	64/200	1.75659	0	0.0813761
GSE2706_UNSTIM_VS_8H_LPS_AND_R848_DC_DN	51/200	1.74675	0	0.0840857
GSE17721_CTRL_VS_CPG_8H_BMDM_DN	75/200	1.74244	0	0.0831065
GSE27786_CD4_TCELL_VS_NEUTROPHIL_DN	78/200	1.74007	0	0.0845054
GSE2706_UNSTIM_VS_2H_R848_DC_DN	50/200	1.73087	0	0.0886656
GSE17721_PAM3CSK4_VS_GADIQUIMOD_4H_BMDM_DN	78/200	1.71173	0	0.101197
GSE17721_PAM3CSK4_VS_GADIQUIMOD_1H_BMDM_UP	64/200	1.706	0	0.10575
GSE17721_CPG_VS_GARDIQUIMOD_12H_BMDM_DN	97/200	1.70347	0	0.105446
GSE17721_LPS_VS_PAM3CSK4_2H_BMDM_UP	68/200	1.69779	0	0.106847
GSE360_T_GONDII_VS_M_TUBERCULOSIS_MAC_DN	64/200	1.68087	0	0.119599
GSE27786_LSK_VS_MONO_MAC_DN	67/200	1.65884	0	0.137966
GSE3982_NKCELL_VS_TH2_UP	52/200	1.63357	0	0.172965
GSE37416_0H_VS_48H_F_TULARENSIS_LVS_NEUTROPHIL_DN	73/200	1.6237	0	0.178766
GSE9988_LOW_LPS_VS_CTRL_TREATED_MONOCYTE_UP	71/200	1.61844	0	0.184766
GSE7852_TREG_VS_TCONV_LN_UP	63/200	1.61793	0	0.180862
GSE27786_LSK_VS_NEUTROPHIL_DN	59/200	1.61699	0	0.179304
GSE3982_EOSINOPHIL_VS_NEUTROPHIL_DN	70/200	1.61375	0	0.177067
GSE27786_CD8_TCELL_VS_NKTCELL_DN	61/200	1.61307	0	0.17396
GSE9988_LOW_LPS_VS_ANTI_TREM1_AND_LPS_MONOCYTE_UP	63/200	1.60463	0	0.184201
GSE24142_EARLY_THYMIC_PROGENITOR_VS_DN2_THYMOCYTE_FETAL_UP	59/200	1.59944	0	0.183309
GSE7460_FOXP3_MUT_VS_HET_ACT_TCONV_UP	49/200	1.59203	0	0.190111
GSE13484_12H_UNSTIM_VS_YF17D_VACCINE_STIM_PBMC_UP	82/200	1.58001	0	0.199723
GSE17721_LPS_VS_GARDIQUIMOD_4H_BMDM_UP	73/200	1.56409	0	0.218739
GSE24634_TEFF_VS_TCONV_DAY3_IN_CULTURE_DN	64/200	1.56331	0	0.217579
GSE360_CTRL_VS_T_GONDII_DC_DN	67/200	1.55914	0	0.220994
GSE13484_UNSTIM_VS_YF17D_VACCINE_STIM_PBMC_DN	60/200	1.55199	0	0.228958
GSE7852_TREG_VS_TCONV_THYMUS_UP	61/200	1.55142	0	0.227073
GSE17721_LPS_VS_GARDIQUIMOD_2H_BMDM_UP	74/200	1.54476	0	0.229858
GSE2706_UNSTIM_VS_2H_LPS_DC_DN	53/200	1.54105	0	0.231264
GSE17721_CTRL_VS_GARDIQUIMOD_6H_BMDM_DN	84/199	1.54056	0	0.229773
GSE339_EX_VIVO_VS_IN_CULTURE_CD8POS_DC_DN	85/200	1.53702	0	0.233582
GSE22886_DAY0_VS_DAY1_MONOCYTE_IN_CULTURE_DN	87/200	1.53172	0	0.239313
GSE12366_NAIVE_VS_MEMORY_BCELL_DN	64/200	1.53163	0	0.236508
