# Supplementary material for: Conserved gene regulation during acute inflammation between zebrafish and mammals
Source: Sci Rep. 2017 Feb 3;7:41905. doi: 10.1038/srep41905 (PMC5291205; doi:10.1038/srep41905)
Supplement: Supplementary Table 4 [file srep41905-s3.xlsx]

## Sheet: LPS datasets.gmx
Conserved gene regulation during acute inflammation between zebrafish and mammals
Forn-Cuní G., Varela M., Pereiro P., Novoa B., Figueras A.
Inmunología y Genómica, Institute of Marine Research (IIM), Spanish National Research Council (CSIC), c/Eduardo Cabello, 6, 36208, Vigo, Spain
Supplementary Table 4 - Curated LPS datasets used in the GSEA comparison. Each column represents the most upregulated or downregulated genes of the specified phenotype.
GSE35934_Mouse_Kidney_LPS_UP	GSE35934_Mouse_Kidney_LPS_DOWN	GSE35934_Mouse_Liver_LPS_UP	GSE35934_Mouse_Liver_LPS_Down	GSE14000_UNSTIM_VS_4H_LPS_DC_UP	GSE14000_UNSTIM_VS_4H_LPS_DC_DN	GSE14000_UNSTIM_VS_4H_LPS_DC_TRANSLATED_RNA_DN	GSE14000_UNSTIM_VS_4H_LPS_DC_TRANSLATED_RNA_UP	GSE15328_Mma20_1dpi_UP	GSE15328_Mma20_1dpi_Down	GSE15328_Mma20_6dpi_UP	GSE15328_Mma20_6dpi_DOWN	Embryo_6dpf_LPS_UP	GSE9988_LPS_VS_VEHICLE_TREATED_MONOCYTE_UP	GSE14769_UNSTIM_VS_120MIN_LPS_BMDM_DN	GSE17721_CTRL_VS_POLYIC_2H_BMDM_DN
> Genes upregulated in the Kidney of Mouse 4h after LPS treatment	> Genes downregulated in the Kidney of Mouse 4h after LPS treatment	> Genes upregulated in the Liver of Mouse 4h after LPS treatment	> Genes downregulated in the Liver of Mouse 4h after LPS treatment	> Genes up-regulated in comparison of dendritic cells (DC) before and 4 h after LPS (TLR4 agonist) stimulation.	> Genes down-regulated in comparison of dendritic cells (DC) before and 4 h after LPS (TLR4 agonist) stimulation.	> Genes down-regulated in comparison of polysome bound (translated) mRNA before and 4 h after LPS (TLR4 agonist) stimulation.	> Genes up-regulated in comparison of polysome bound (translated) mRNA before and 4 h after LPS (TLR4 agonist) stimulation.	> Genes upregulated in Adult Zebrafish 1d after Mma20 infection	> Genes downregulated in Adult Zebrafish 1d after Mma20 infection	> Genes upregulated in Adult Zebrafish 6d after Mma20 infection	> Genes downregulated in Adult Zebrafish 6d after Mma20 infection	> Genes upregulated in the 6dpf LPS response	> Genes up-regulated in comparison of monocytes treated with 1 ng/ml LPS (TLR4 agonist) versus monocytes treated with vehicle.	> Genes down-regulated in comparison of unstimulated macrophage cells versus macrophage cells stimulated with LPS (TLR4 agonist) for 120 min.	> Genes down-regulated in comparison of control dendritic cells (DC) at 2 h versus those stimulated with poly(I:C) (TLR3 agonist) at 2 h.
GLYCAM1	TUFT1	A2M	3110003A22RIK	AATF	ACSL1	ACSL1	ABCD3	MHC1UEA	MRAP	IRG1	SLC10A2	SI:DKEY-58F10.10	ABL2	ADAM17	AACS
IL6	A130090K04RIK	NTS	NGEF	ACPL2	ADAR	ADAMTS10	ABHD15	MHC1UDA	SLC10A2	PRRG1	SI:CH211-240L19.7	ZGC:110340	ACSL1	AHNAK	ABCC1
CXCL2	2310040C09RIK	IRG1	HELLS	AIMP2	ADPRHL2	AIM2	ACTL6A	MHC1UFA	SI:BUSM1-194E12.11	HAMP	HPX	ESR2A	ADM	AKNA	ABCF2
HSD3B1	PDZD3	SERPINE1	TMED1	ALKBH2	AMD1	APOBEC3A	AFG3L2	MHC1UDA	SI:DKEY-56F14.4	FBXO32	HPX	HCAR1-1	ADRB2	ANKRD33B	ADAMTS8
4921521F21RIK	EDNRB	CH25H	AOF1	ASB13	APOBEC3A	APOBEC3G	AGL	HAMP	WU:FJ32F09	MMP9	FABP6	WU:FI19D08	AQP9	AOC3	ADH7
CCL2	DUSP9	CXCL3	AGXT2L1	ASTE1	APOL6	APOL6	AGTPBP1	LOC100007087	ZGC:77041	GRN1	SI:BUSM1-194E12.11	ZGC:123181	AREG	APAF1	ADRB3
SAA3	RASGRP3	CD14	RNF170	ATRIP	ARHGAP22	ARHGAP22	AIMP2	FBXO32	CHCHD7	TNFA	KRTT1C19E	SI:DKEY-239I20.4	ARL5B	AREG	ADRM1
CYP11A1	HSPA1A	CCL5	RABAC1	ATXN3	ATF3	ATF3	AIP	STEAP4	FASN	ZGC:152945	AHSG2	GPCPD1	ATP2B1	ARF4	AKNA
IRG1	LDB2	SLC10A6	LRMP	B4GALT7	ATF5	ATF5	ALG6	CSGALNACT2	ZGC:112146	TRIM63	ZGC:154169	WNT7BA	B3GNT2	ARG2	ANKRD2
LCN2	EXOC3L2	SAA3	ECH1	BCAS3	ATF7	ATP10A	ANKMY2	ZGC:152945	ZGC:153896	IL1B	GATM	HMGCLL1	BCL2A1	ARID5A	ANKRD33
CXCL1	FRMPD3	T2BP	CD207	BCL7A	BATF2	ATP6V1G3	AP4B1	IRG1	SI:CH211-240L19.7	STEAP4	ABRAB	NR5A1B	BIRC3	ATF3	APOA2
CXCL5	TMEM26	CCL8	RNF144B	BCR	BCL2A1	BATF2	APEX1	HNF4B	FABP7A	IGFBP1A	LOC793364	E2F8	BTG2	B3GNT2	AREG
CXCL10	1500005K14RIK	CCL4	NSMCE4A	BRD3	BCL2L14	BCL2A1	ARMCX5	PCDH1GB9	CCT7	MMP13A	WU:FB01C09	TNFSF10L	C11orf96	B4GALT5	ARID5B
MX2	HEY1	CXCL2	DUT	C12orf10	BRIP1	BCL2L14	B3GNT1	CPT1B	MTO1	UPP2	FABP2	LOC553956	C12orf61	BCL2A1	ASB12
FPR-RS2	9530096D07RIK	CXCL10	1810034E14RIK	C15orf61	BST2	BIRC3	BBS12	PDK2A	HRH3	SAA	LOC793037	FGF4	C18orf1	BCL6	ATF6
OASL1	D230012E17RIK	CXCL9	STBD1	C16orf48	BTG2	BLZF1	BCLAF1	FAM83FB	WU:FC30A02	SULT5A1	CYP2N13	HTR5A	C1orf61	BHLHE40	ATG9B
PTX3	SERPINI1	CAR4	2610204G22RIK	C17orf103	C11orf20	BMP2	BIVM	SLC34A2A	WU:FJ05C06	C9	FASN	TAAR14F	C22orf45	BMP2	BATF3
CYP21A1	KLHL14	CXCL11	TK1	C19orf39	C11orf75	BRIP1	BRD3	KLHL24B	SERPINH1B	WU:FJ15C09	FABP7A	CEBPB	C6orf105	BTG2	BCAM
MARCO	SUCNR1	PNLIP	GDF10	C2orf68	C14orf182	C14orf182	BTD	CYP2K6	UGT5A1	SOCS3A	MHC1UEA	EGR1	C9orf30	C11orf96	BCLAF1
AKR1B7	2210020M01RIK	INHBB	MAMDC2	C7orf11	C17orf96	C17orf48	C12orf10	UPP2	APOA4B.3	MAPK12B	SI:CH211-132B12.6	ZGC:101664	CAMK1G	C15orf48	BMP15
IFIT2	CCK	CCL2	SPARC	C7orf36	C19orf66	C1GALT1	C14orf129	SOCS3A	MYO1C	DRAM1	CYP46A1.1	PTGS2A	CASP5	C17orf59	BRD2
GBP2	TEK	9530077C05RIK	D930015E06RIK	CASD1	C5orf56	C20orf46	C14orf43	BTG2	CPNE2	GGT1A	FABP11B	PTH1RA	CCL18	C1orf55	C12orf66
CCL5	AMH	IFIT1	2900024O10RIK	CCDC99	C9orf89	C5orf56	C16orf54	ATF3	NITR1A	ZGC:158446	MYBPHA	ADPGK	CCL20	C3	C16orf48
FGG	SLITRK6	GBP2	ENOX2	CCT6A	C9orf91	C9orf91	C16orf80	FOSAB	ZGC:85944	F5	ELOVL2	GCNT4A	CCL23	C6orf115	C1orf9
SAA4		S100A9	HIP1	CLPX	CASP7	CA13	C20orf30	HEL_DR5	ANGPTL3	SI:CH211-154O6.6	FADS2	ZGC:153668	CCL4	C7orf68	C5AR1
A630077B13RIK		STEAP1	SPC25	CLUAP1	CBWD1	CACHD1	C2orf18	C7B	CBSA	SELP	CYP2AD2	VTG1	CCNB1	C7orf74	C5orf48
FGB		A630077B13RIK	MUG-PS1	CNOT6	CCL1	CASP7	C2orf43	JDP2B	SCD	TIFA	GCH2	VENT	CCR7	C9orf72	C6orf72
STAR		IRAK3	CYB5R1	CPSF4	CCL4	CCKAR	C4orf41	LOC558353	OR115-10	SI:CH211-161H7.5	C6AST3	PTGER2B	CCRL2	CCL13	C7orf74
SLC2A6		CCL3	3830403N18RIK	CROT	CCL5	CCL1	C9orf114	ARL5C	MVDA	PDK2A	MDH1B	SMTLA	CCRN4L	CCL17	CCNB2
MADCAM1		SYT12	MKKS	CRTAP	CD274	CCL4	C9orf40	CEBPD	ANGPTL3	NCF4	SLC25A4	IER2	CD274	CCNG2	CCRL2
USP18		IFIT3	9530058B02RIK	CSTF2	CD80	CCL5	CALM2	SI:CH73-141C7.1	SI:DKEY-167I21.2	SI:DKEY-100J22.7	ZGC:103681	SIMILAR TO GLYPICAN 6	CD83	CCNL1	CCT6A
CCL3		GBP5	PEX14	DAAM1	CFLAR	CCL8	CAMK2G	IGIV1S4	LOC557756	TLR5B	ADH8A	JDP2B	CDK1	CD274	CD14
PDCL2		CPNE8	KLHL4	DBF4	CKAP4	CD274	CAPRIN2	ZGC:85866	CYP8B1	CEBPB	WU:FD49B10	NFKBIAA	CFLAR	CD69	CDKN1A
IFIT1		SERPINA3G	ZFYVE21	DCAF13	CMPK2	CD38	CCDC111	CXCL18B	UGDH	MPX	LOC557756	ZGC:158343	CFLAR-AS1	CD74	CENPF
CXCL11		IL1RN	GATM	DCAF16	CNP	CD48	CCDC75	LOC558951	SULT3ST4	WU:FK14G08	DNASE1	JUNBA	CHAC1	CDK12	CES1
HESX1		RSAD2	1500010J02RIK	DCAF4	CNTLN	CD80	CDK5RAP1	NFIL3-6	SI:CH211-195M20.1	TIMP2B	ZGC:112146	JUNBB	CSRNP1	CITED2	CFLAR
SERPINB7		ISG15	AQP11	DCP1B	COQ10B	CDK17	CEP68	WU:FC01F10	ZGC:101540	WU:FK31A07	SLC27A2A	ZGC:153911	CXCL1	CLEC4D	CHADL
REG3G		SCARA5	CPSF4L	DDX51	CSRP2	CDKL1	CEP76	PYCR1A	ZGC:92630	RHOGB	CYP8B3	RHOBTB2A	CXCL2	CLIC4	CHKA
CD14		USP18	PTHR1	DEF6	CXCL11	CELA1	CMAS	KLF11B	CTH	ADAM8A	CYP2K22	FOSAB	CXCL3	CLN3	CHMP3
ISG15		FPR-RS2	ACOT4	DEPTOR	DDX58	CFLAR	COMMD2	FBXO25	CA4C	HSD17B1	TPPP3	PTGS2B	CYB5D1	CLN5	CHRNA2
CHI3L3		TLR2	CNR2	DHRS13	DDX60L	CKAP4	COMMD8	SB:CB1050	WU:FK29F02	EPHX2	AMY2A	F3B	DCUN1D3	COQ10B	CLCF1
CCL4		TYKI	HSPA1B	DTWD1	DNAAF1	CMPK2	COPS6	CIARTA	POLR2H	SOCS3B	PENKB	IL1B	DDIT4	CSF1	CLINT1
ICAM1		ISG20	MMD	DUSP7	DNAJB4	CNP	COX15	ZGC:123278	WU:FJ11G02	GLIPR2	MXG	EGR3	DDX5	CSF2	CLYBL
HP		GADD45B	MID1IP1	EEF2	DTX3L	CR1L	CSTF1	HISTH1L	AKR1B1	ZGC:65788	FABP1B.1	FOSB	DENND4A	CSRNP1	CNO
4930583H14RIK		AKAP12	SDRO	EFTUD2	DUSP5	CSRNP2	DCAF13	ZGC:175128	ZGC:158619	FERMT3B	WU:FB63A11	SI:CH211-59D15.4	DENND5A	CTU1	COPG
IFIT3		OLFR982	BHMT2	EPS15L1	DYNLT1	CSRP2	DDX51	NS:ZF-A329	ZGC:64065	TFEC	ZGC:153896	PLEKHF1	DNAAF1	CXCL2	CPD
TAP1		NPY	EDA	EXOSC2	EIF2AK2	CTXN1	DDX55	PCMTD1	WU:FL03E01	SAMSN1A	SI:CH211-133J6.3	EGR2A	DNAJB4	DCBLD2	CPSF4
PARP14		PRSS2	LRAT	FAM105B	ELL2	CXCL11	DGCR2	ZGC:153997	SI:RP71-1C10.7	FTH1A	UTS2B	ZBTB25	DRAM1	DCUN1D3	CRBN
GBP5		S100A8	BC004044	FAM134C	EPSTI1	CYP27B1	DOK3	TCP11L2	ME1	MFAP4	CDA	CH25H	DUSP1	DENND4A	CRLF3
STEAP4		IFIT2	ALDH8A1	FBRSL1	ETV7	DACT3	DUSP7	WU:FC46A02	AACS	PCDH1GB9	LOC799904	TNFB	DUSP2	DNAJA2	CRTC2
NTS		EBI2	HES6	FEN1	EXT1	DBH-AS1	DUT	SI:CH211-154O6.6	LOC553492	F3B	SI:DKEY-14D8.7		DUSP5	DUSP1	CSF1
SERPINA3C		CCL20	PAQR7	FLJ31813	FAM125A	DCP1A	EIF2B1	MMP9	CYP3C3	LGALS9L1	MGP		DYRK3	DUSP14	CST7
MMP7		PAP	BC031353	FLJ35390	FAM135A	DDN	EIF2C4	C3A.1	CHCHD4	EIF4EBP3L	WU:FC33A07		E2F7	DUSP2	CXCL11
CH25H		RETNLG	SDHB	FRAT2	FBXO7	DDX58	ELP2	CEBPB	PTRH1	KLF11B	DAO.3		EDN1	DYRK2	CXCL13
CCL7		TNFAIP3	PTPRB	FTSJ3	FSD1L	DDX60L	ETFB	SI:DKEY-242G16.2	PRDX1	C7B	TNNI1C		EGR1	EBI3	DAPK1
IL1F6		CXCL13	MAL	GAS2L3	FUT4	DEFB124	EXOSC2	GADD45BA	FGF23	TNFB	WU:FB55A04		EIF1B	EDN1	DLX2
TYKI		GPR109A	CLDN1	GINS3	GBP1	DNAAF1	FAM118B	SOCS3B	PMT	SLC45A3	CBLN8		ELOVL7	EGR1	DVL3
CASP4		DYDC2	RASGRP3	GLIS2	GBP2	DNAJC22	FAM172A	IGFBP1A	NUS1	ZGC:55891	ZGC:92880		ETS2	EGR2	DYRK1B
STX11		SOCS3	HSD3B3	GTF3C5	GBP5	DRAM1	FBXO21	CRY-DASH	SMYD5	DDIT4	WU:FD55C04		F8	EGR3	EGR3
SERPINA3G		CHI3L3	PROSC	GTPBP3	GCH1	DTX3L	FBXW2	WU:FA06H01	SI:DKEY-205H13.1	ECHDC2	CRISPLD1B		FAM57A	ELL2	ELF2
MGI:1316726		SPHK1	EG240549	H2AFX	GMPR	DUSP5	FEN1	WU:FA94H07	BDKRB1	SNAP23.2	HM:ZEH0225R		FFAR2	FABP3	ELL2
HAMP		TREM3	KCNK5	HAUS6	GPD2	DYNLT1	FLJ90757	SI:DKEY-170L10.1	WU:FD15F03	LYGL1	WU:FB97D04		FJX1	FABP4	ENDOD1
INHBB		IKBKE	FCGR2B	HENMT1	GRB10	ELF4	FOXRED1	EGR2A	ZGC:85843	LOC100002400	CYP26A1		FLJ31104	FAM105B	EREG
TACR2		OLFR1509	RAP1GAP	HNRNPA0	HERC5	EPSTI1	FRAT2	ZGC:100951	CYP46A1.1	ZGC:77112	SCINLA		FLJ35776	FAM20C	FABP6
SNX10		IFI47	SREBF1	IL16	HESX1	ERRFI1	FRY	WU:FJ66A01	HMGCS1	IRAK3	HAPLN1A		FNIP2	FBXW11	FAM98C
MLKL		PFKFB3	FMO2	IMPDH2	HSH2D	ETV7	GAB3	PPDPFA	WU:FC14H11	PLEK	REEP6		FOSL1	FEM1C	FDFT1
RSAD2		F2RL2	ANKRD25	INTS5	IDO1	F3	GBA2	KLF2A	GIPC1	CP	TMOD4		G0S2	FILIP1L	FIGN
IIGP1		CAR13	HUNK	KAT6B	IFI27	FAM135A	GXYLT1	ZGC:77358	AGR2	CSGALNACT2	SFRP2		GADD45A	FKBPL	FOXB1
CHIT1		IL1R2	HRBL	KCTD6	IFI35	FERMT2	HAUS1	IL1B	WU:FK31A04	PDK2B	WU:FC30A02		GADD45B	FNBP1L	GABRD
CSF2		CYB561	1700020C11RIK	KDM4B	IFI44	FLJ32255	HEATR5B	HBP1	WU:FD55C04	MAPK11	CKMT2A		GCH1	FRMD6	GCH1
SERPINA3N		APOL10B	SPNS2	KDM5B	IFI44L	FNDC5	HECTD1	WU:FK36H04	CYP2K8	PALD1A	HRH3		GEM	FRS2	GDPD1
IGTP		CXCL5	DOK4	KIAA0195	IFI6	FSD1L	HLTF	RNF11A	YKT6	C3A.1	CACNA1SB		GPR84	FZD5	GHRL
TLR2		BC055107	SPATA2L	KIAA1143	IFIH1	FUT4	HNRNPA0	SI:DKEY-100J22.7	ATXN2	WU:FJ20H08	SI:DKEYP-89C11.1		HECW2	G3BP1	GJD2
SLC15A3		LCN2	LRTM1	KIAA1467	IFIT1	GBP1	HNRNPAB	CNPY4	DACHA	SLC43A2A	PDP1		HNRNPC	GBP4	GLYCTK
TIMP1		REG3G	MGL1	KIAA2013	IFIT2	GBP2	IER5L	MAFK	MPV17L2	CTSLA	KRT15		ICAM1	GJA1	GNA13
SERPINA3F		DUOXA2	ARHGAP6	KLHDC2	IFIT3	GBP5	IKBKAP	IGHV2-2	IL17A/F2	STX11A	EHHADH		ICAM4	GMEB2	GPANK1
TNFAIP3		CRYBB3	CCDC68	LANCL1	IFIT5	GCH1	IL1R1	TIFA	WU:FC33H04	SI:DKEY-170L10.1	LDB3A		ID2	GNA13	GPR84
CD274		MMP8	DCLK3	LDOC1L	IFITM1	GMPR	INPP4A	WU:FJ15C09	TSHZ3	NCF1	APOA4B.3		IER3	GPR132	GRAMD1A
IFI204		TIMP1	PRIM1	LETM1	IFNA2	GPD2	JMY	PDK4	PCYT1BB	ALOX5B.2	NMT1B		IL10	GPR174	GRASP
HERC5		OASL1	RORC	LOC100287081	IL15	GRB10	KBTBD6	IRAK3	HSPD1	CPT1B	POPDC3		IL12B	GRIA2	GRIA2
DYDC2		BIRC3	MYCL1	LOC100289086	IL1B	GRHL1	KDM4B	SLC43A2A	SLC25A27	MFNG	EGFL6		IL15RA	GSDMA	GSR
CCL17		ZFP9	2810055G20RIK	LOC155060	IL7	GTPBP1	KIAA1370	EIF4EBP3	SLC2A9L1	SPI1B	MAO		IL18	GTF2B	GSTZ1
CCR7		COL4A1	RTKN	LOC93622	IL7R	HERC5	KIAA1467	MAF	ACAT2	CEBPD	ZGC:193682		IL1A	HBEGF	GTF2E2
1700024P16RIK		PLAUR	CAMK2N1	LPCAT3	INO80D	HERC6	LAT2	CCNG2	WU:FB83G08	CYBB	ELA2		IL1B	HERPUD1	HACE1
MS4A6D		EGR2	SLC2A5	LRMP	IRF1	HOMER1	LOC100287081	SI:CH211-149P10.2	SLC39A14	TLR5A	SULT3ST4		IL23A	HIF1A	HBA2
ADAMTS4		D10WSU102E	SDPR	LRRC47	IRF2	HOXB1	LOC93622	CSRNP1B	HSPA4A	ZGC:153997	TANGO2		IL2RA	HIPK1	HCAR2
ZBP1		EG634650	SH2D4A	LRRC8A	IRF7	HS3ST3B1	LONP2	WU:FL01G01	PGM2	SI:DKEY-100J22.7	GPIB		IL36G	HIVEP1	HES2
APOH		IL33	ASPA	MAP1A	IRF9	IDO1	LRIG2	LOC564158	ALKBH6	WU:FB71A06	OR115-10		IL6	HLA-B	ICAM1
BPIL2		UPP1	PGPEP1	MAP3K3	ISG15	IFI27	LRR1	LYGL1	RAB42A	WU:FA94A01	BA2		IL8	ID2	ID2
IFI202A		CLEC4D	HDHD3	MBTD1	ISG20	IFI44	LRRC47	TXNIPB	CHORDC1A	LOC561361	BCO1		INHBA	ID3	IER2
EG225594		SLC41A2	ZFP467	MCAT	KIAA0040	IFI44L	LRRC8A	DRAM1	OR111-7	CXCL19	PKLR		IRG1	IER2	IER5
CSF3		GLIPR2	GMNN	MDC1	KLF9	IFIH1	LTV1	TSC22D3	PLA2G12A	LPCAT2	ZGC:103559		JUN	IFIH1	IFIT1B
IFI47		ACTG1	ORMDL1	MKI67IP	KMO	IFIT1	LZTFL1	NR1D1	WU:FB67H05	ANXA3B	THOP1		KANK1	IFIT1B	IK
IFIH1		A330021E22RIK	RNF152	MLXIP	KYNU	IFIT2	MAP3K2	CTHL	RRS1	AGT	OGN		KDM6B	IGSF6	ILK
IIGP2		MX1	SYDE2	MMACHC	LILRB1	IFIT3	MAP3K5	ACSS1	YBEY	CYP4F3	MXC		LAMB3	IKBKE	INHBA
MGST2		MRAP	CHAC2	MOAP1	LOC100287052	IFIT5	MBLAC2	CCL19A.1	MID1IP1L	ASAH1B	ANXA1B		LAMP3	IL10	JARID2
TRIM30		GPRC5B	POLG2	MRPL45	LOC100294145	IFITM1	MCAM	TNFAIP2B	G3BP1	BLNK	AADACL4		LINC00299	IL1RN	JMJD6
LRG1		RNF213	DNAJB4	MSTO1	LOC731424	IGLON5	MCAT	NOS2A	HSD17B12B	KLF9	APOA4B.1		LOC100128191	IRAK2	JUNB
PLAC8		SLFN4	GNA12	MTA1	LRRFIP2	IL15	MCEE	CP	PITPNB	JUNBA	TRIM101		LOC100134229	IRF1	KCNH2
D14ERTD668E		IFITM6	BC035537	MTAP	MAK	IL15RA	MDM1	F3B	AQP10A	TFA	RFESD		LOC100287039	IRF4	KIF1A
CXCL9		MMP13	MTMR7	MTX3	MAP3K13	IL1B	MKL2	SDK1A	GDPD1	CXCR4B	WU:FC33H04		LOC100289049	IRF5	KLF1
IL1RN		SERPINA7	4430402I18RIK	NAA40	MCOLN2	IRAK2	MKRN2	TMEM110L	MVK	HOMEZA	PMT		LOC100302650	ISG15	KLHL25
SOCS3		ST5	FOXQ1	NADKD1	MELK	IRF1	MOAP1	ETS2	EIF2D	GRN2	PYGL		LOC100506229	KATNA1	KLK4
STAT2		ESR2	SLC9A3R2	NAT10	METTL21B	IRF7	MRPL10	CX30.9	ELOVL6	PLOD2	MYOG		LOC285628	KCTD12	KRTAP13-2
HAP1		IL10	GBA2	NCAPD3	MFN1	ISG15	MRPL34	NMI	FABP2	CEBP1	SULT3ST2		LOC338758	KDM6B	LDHC
8430408G22RIK		EID1	TMEM25	NCKAP5L	MIA	ISG20	MRPL9	SNAP23.2	RBCK1	HEL_DR5	GSTT1B		LOC401588	KLF7	LUC7L3
MMP20		RALGDS	SP5	NICN1	MICB	ITGB8	MRPS11	CYP3C1	SI:CH73-21K16.5	NRROS	BCO1L		LOC440934	LPIN2	MARCKSL1
TOR3A		CCL12	APOL7A	NOA1	MIER1	LILRA3	MRPS18B	ZGC:152670	GBA3	ABCB9	ADH8B		LOC541472	LRRN1	MARK3
PSMB9		LAX1	SUCNR1	NOL9	MIR155HG	LILRB3	MRPS27	ILDR1B	TUBA8L	LPAR5A	CASPBL		LOC731424	MAP2K3	MARK4
EDN1		IL1F9	OTTMUSG00000001265	NOP14	MSC	LOC100130078	MSH2	NBR1	WU:FB48H07	CD63	ZGC:66484		LRRC8C	MAP4K3	MC1R
IL1B		EG225594	GREM2	NUDT16	MT1X	LOC100133660	MSH6	ZGC:56376	SI:DKEY-275B16.2	CTSL1B	TECRL2B		MAFF	MAPK6	MED25
SERPINE1		OLR1	KEG1	NXT1	MT2A	LOC440900	MSTO1	CCR9A	GCLM	CYP46A1.4	STC2A		MAP3K4	MAPKAPK3	MEIS3
MX1		ZFP42	D430015B01RIK	OGFOD1	MX2	LPHN3	MTMR12	GRN1	FAM46C	PTGS2B	CBSA		MAP3K8	MARK2	MESDC1
GZMB		ACPP	1810046K07RIK	OGFOD2	MYD88	LPPR2	MYCL1	JUN	WDR55	ACOT7	ELA2L		MFSD2A	MCL1	MIDN
IRGM		SERPINA3F	WNT2	ORAI3	NAMPT	LY6K	NAA40	WU:FB11F10	SI:CH211-133J6.3	HSPB11	FAAH2B		MGAM	MCOLN2	MIS12
CD69		ADAMTS4	BCAR3	PDIK1L	NBN	MAPK11	NADKD1	WU:FE25F07	N6AMT2	KLHL24B	CASQ2		MGC11082	MED21	MRPL4
NFKBIZ		STEAP4	LECT1	PEX5	NCOA7	MASTL	NDUFA5	CLDNC	ACAD8	STX16	ZGC:195023		MIR155HG	MKI67	MTMR7
IRF1		4930583H14RIK	KDR	PHF13	NEURL3	MB21D1	NOP2	ZGC:65997	ZGC:66484	HDAC9B	ACSL5		MMP7	MT2A	MYH7
T2BP		EG331493	DDC	PHF23	NFAT5	MCOLN2	NOSIP	WDR45	PAK1IP1	ATP6V0CA	GC		MST4	MTMR12	MYO5A
HCK		IL17RA	GM1381	PIGW	NFKBIA	MELK	NSMAF	STAP2B	MPDU1B	S1PR4	MYOZ1B		MUCL1	NAMPT	NCK1
UBD		TAP1	D0H4S114	PIP4K2B	NFKBIZ	MFN1	NTHL1	LOC555795	GALE	TNFAIP8L2A	PLS1		NAF1	NCK1	NEDD1
1100001G20RIK		LRRC25	USP2	PLD6	NINJ1	MICB	NUDT6	FOSB	NOP2	LOC793213	WU:FJ63A01		NEDD4L	NDEL1	NINJ1
CXCL13		CCR1	CYP2U1	POC1A	NLRC5	MIR155HG	NUPL2	WU:FB01A11	G6PCA.1	CTSD	NFYBA		NFATC1	NFIL3	NMT1
MS4A6C		2010002N04RIK	GAS1	POLR3B	NR4A3	MT1P2	OCEL1	MCMDC2	NPM1A	ALOX5AP	CYP7A1A		NFKB1	NLRP3	NOP58
SOCS1		NUPR1	SLC40A1	POLRMT	NT5C3	MTHFD2	ORC5	TNFA	ZGC:92139	SI:CH211-204C21.1	CPA4		NFKBIA	NRIP1	NPR2
UPP2		TACC2	HFE2	POP7	NUB1	MX1	OXA1L	ANKRD9	AATF	HMHA1B	AOC1		NFKBID	NUPR1	NSDHL
P2RX7		UBD	CYP7A1	PPAT	NUPR1	MX2	PALB2	DUSP5	HNF1A	HBP1	SCD		NFKBIZ	OAF	NUPL1
SLC16A6		EMILIN2	MGI:1201390	PPP1CC	NXN	MYD88	PAQR4	SOCS1A	CACYBP	CYBA	MVDA		NIPAL4	OPTN	NUPR1
BIRC3		KLRA17	ARRDC3	PRDM15	OAS1	NAMPT	PEX5	UCP1	ABCE1	SPI1B	ZGC:110712		NLRP3	OTUD1	OTOR
ASB4		SAMD9L		PSMF1	OAS2	NCOA7	PFDN4	CRESTIN	ARF4A	CLIC2	SERPINH1B		NUPL1	PARP14	P2RY2
MS4A4C		IL1R1		PSTPIP1	OAS3	NEURL3	PGAP3	ZGC:73226	FTSJ3	ID:IBD5024	HER11		OTUD1	PCDH7	PACRG
CD44		P2RY2		RAB3D	OASL	NFKBIZ	PPAT	TRIM63	EBP	NADKA	BHLHA9		OTUD4	PDE1B	PCDHAC1
OASL2		SOCS1		RBM4B	OBFC2A	NIM1	PRDM2	PTGS2A	RCC1	MARVELD1	CBWD		PDSS1	PDGFB	PCNX
SERPINA3M		NFE2		RCOR3	PARP14	NLRC5	PROSER1	TTYH2	WU:FJ32A12	DENND6AA	SI:DKEY-121J17.5		PELI1	PIP5K1A	PELI1
FOS		SLC2A6		RDH13	PARP9	NR4A3	PRPSAP2	CALCOCO1A	LOC100005986	STAB1	ZGC:92480		PHLDA2	PLAGL2	PENK
MRAP		CDKN1A		RFC3	PI4K2B	NT5C3	PSIP1	ACBD4	NIFK	PLEKHF1	MTP		PIK3AP1	PLAUR	PIBF1
HIST2H3C2		ZBP1		RNF166	PIM3	NUB1	PSTK	IL1RAPL1A	CCDC51	PLXNC1	CEL.1		PIM2	PPP1R10	PINK1
MFAP1B		IRGM		RRS1	PIWIL4	NUPR1	PUS1	GALNT14	NPTX2A	HISTH1L	RAB25A		PIM3	PPP2R2A	PLAA
GBP1		1810055G02RIK		RSAD1	PLA2G4A	NXN	PWWP2B	NFKBIAB	MLC1	TSPAN36	SLC16A7		PLAUR	PTH1R	PLK4
CD40		4930544G11RIK		SATB2	PLAT	OAS1	RAB32	JUNBA	SLC25A39	ENO1A	NT5E		PLD1	RAB12	PPBP
ARL5C		SLAMF1		SGSM2	PLEK	OAS2	RACGAP1	MS4A17A.11	ZPR1	ZGC:56376	IGF1		PLEK	RASA2	PPP1R15A
BC056923		LILRB4		SHB	PMAIP1	OASL	RAD50	CXCL19	ACSL5	TSC22D3	OPN1MW1		PLEKHF2	RBM7	PRDM1
LGALS9		MS4A4C		SHPK	PML	OSM	RAP1A	NR1D2A	WU:FJ23B10	SRI	WU:FB77B06		PLK3	RFFL	PROM2
2010003K11RIK		IL1B		SHQ1	PNPT1	OVOL3	RBM41	ZGC:162730	MTFMT	HIF1AL	ZGC:66350		PMAIP1	RGS3	PRRX2
NR5A1		EFNA1		SLC19A1	POGLUT1	PAPD7	RBM4B	KLF9	SLC16A7	SDCBP	ACAD8		PNPLA1	RHBDF2	PTX3
2010004A03RIK		OTTMUSG00000004461		SLC25A38	PPM1K	PARP9	RELL1	GALM	HSPA14	PRR11	CPA2		PPP1R15A	RNF103	PXMP2
SLC6A2		GADD45G		SLC25A44	PPP2R2A	PDGFRL	REXO4	ELMSAN1B	GATM	CALCOCO1A	WU:FK29F02		PPP1R15B	RPS6KA2	PYGM
ESR2		2010003K11RIK		SLC26A2	PSMB9	PI4K2B	RFC5	CYP4V7	NHP2L1B	RASGRP4	CTSBB		PSMA6	RRS1	RAB30
AKAP12		UGCG		SLC27A1	PTGER4	PLAT	RNF2	HSPB11	CHCHD4	TLR1	SULT1ST6		PTGS2	RSAD2	RAI14
MC2R		RND1		SLC30A4	PVRL3	PLS3	RNF44	WU:FK14G08	HGH1	SLC2A12	HGD		PTP4A1	SAP30	RANBP10
EG634650		PTGDS2		SLC7A6OS	RAB12	PMAIP1	RRP1B						PTX3	SDC4	RANBP3
UPP1		NOS2		SMARCA4	RAB5A	PNPT1	RRS1						RAB33A	SELE	RASA2
TREX1		BTG2		SNAP47	RARG	POM121L12	SAP30						RAPGEF2	SENP6	RASAL2
GPR109A		MMP7		SPHK2	RECK	PPM1K	SET						RASGEF1B	SERP1	REM1
S100A9		9030205A07RIK		SPSB3	RHEBL1	PTGER4	SHB						RBM17	SERPINE1	RIPK1
RELB		NR4A1		SSBP3	RTP4	RAB7L1	SHPK						REL	SGMS1	RNF111
RXFP1		ZDHHC15		STARD7	RUNX3	RECK	SHQ1						RHOH	SIAH2	RNF208
GPR123		PRSS21		SUV39H1	SAMD4A	RHEBL1	SKIV2L2						RIPK2	SLAMF7	RNGTT
ZC3H12A		CASP4		SYK	SERPING1	RSAD2	SLC25A38						RND1	SLC15A3	RRH
MMP8		MEFV		TACC3	SFT2D2	RTP4	SLC25A48						RPGR	SLC16A10	RTN1
ZC3H12D		ADORA2B		TAMM41	SGPP2	SDR9C7	SMCR7L						RYBP	SLC25A37	RUFY3
RTP4		DARC		TBC1D24	SLAMF7	SELENBP1	SOCS6						SAV1	SLC30A4	SCCPDH
SAMSN1		RPH3AL		TBL2	SLC31A2	SERPING1	SPICE1						SELK	SLC31A2	SHROOM3
KRT20		SERPINB2		TCHP	SLC41A2	SFT2D2	TAF1						SERPINB8	SLC3A2	SLC22A8
SERPINA3K		LIPH		THAP11	SOD2	SGPP2	TDRKH						SFMBT2	SLC44A1	SNTB1
TAP2		2610024B07RIK		THOC5	SP110	SLAMF7	TERF2						SFR1	SLC7A11	SOCS2
ZC3HAV1		CSF3		TMED8	SRGAP2	SLC25A28	TFB2M						SGMS1	SLC7A2	SOCS4
EG224180		3930402G23RIK		TMEM223	ST7-AS1	SLC31A2	TGFBR2						SGPP2	SNX10	SORCS1
FOSB		MT4		TMEM55A	STAP1	SLC41A2	THYN1						SIAH2	SOCS5	SPATA13
STAT1		CSF3R		TSN	STARD5	SLFN5	TMCO3						SLAMF7	SOCS7	ST6GALNAC4
OAS1G		EDAR		UBAP2	TARS	SOCS3	TMEM165						SLC7A5	SP110	SYF2
LYVE1		IFITM5		UBE4B	TDRD7	SOD2	TMEM209						SNX9	SPRED1	TAB2
LBA1		FCNB		UBXN6	TFEC	SP110	TMX3						SOCS3	SPRYD7	TAF7
MARCKSL1		OLFR1310		UTP11L	TMEFF1	SRGAP2P1	TRERF1						SOD2	SRGN	TBX4
PTPN22		ZP3R		VKORC1L1	TMEM140	STAT1	TSC1						STARD4	ST3GAL1	TGFB2
OLFR982		MX2		WASH3P	TMEM194A	STX11	TSC22D3						STARD8	STAT5A	THNSL2
SLFN4		CCL7		WDR12	TNC	TCF7L2	TSN						STAT5A	STX3	TM6SF2
TNIP1		DDIT4		WIPI2	TNFAIP2	TDH	TSPYL5						TAF9	TANK	TNFAIP6
OLFR56		ROR1		WRAP53	TNFAIP6	TMEM194A	UBE4B						TARP	TBC1D1	TPBG
BTG2		1700001D09RIK		YPEL3	TNFSF10	TNFAIP6	UBR5						TDH	TFEC	TPR
BCL3		ABCA1		ZBED3	TNFSF15	TNFSF10	USP31						TIFA	TGM2	TRPM5
S100A8		GZMB		ZBTB26	TRAF1	TNFSF15	UTP11L						TJP2	TIPARP	TSC1
MYO1G		JMJD1C		ZBTB46	TRAFD1	TNIP2	VPS33B						TMEM194A	TLK2	TSGA13
RGS1		CXCL1		ZBTB48	TRIM21	TOR1B	WDR12						TMEM88	TMEM171	TTBK2
SCARB1		CIDEC		ZBTB8A	TRIM26	TRAF1	WDR54						TNF	TMEM39A	TUT1
MMP13		SAMHD1		ZC3H14	TTC39B	TRIM26	WDSUB1						TNFAIP2	TNFRSF12A	UBE3A
CHL1		KIF22		ZCCHC24	TXNL4B	TRIM56	YPEL2						TNFAIP3	TNIP1	UBXN2A
SPHK1		EFHD2		ZNF252	TYW5	TRIM69	YWHAG						TNFAIP6	TTC39C	UGT8
PSMB8		MAFK		ZNF275	UBE2L6	TTC39B	ZBTB44						TNIP3	USP16	VCP
SAMHD1		PLAC8		ZNF383	UBE2N	UBE2L6	ZFP112						TP53BP2	VASH1	VTI1A
CTSL		IFI202A		ZNF398	UBE2Z	USP18	ZFP82						TPD52	VASP	WNT7B
IL4I1		SELE		ZNF420	UBXN2A	USP2	ZFP90						TWISTNB	VCAM1	YRDC
DEFB1		6330503K22RIK		ZNF544	USP18	USP25	ZNF263						TXN	ZBTB7A	ZBTB7A
OLFR362		GBP3		ZNF630	WARS	USP42	ZNF318						UAP1	ZFP36	ZC3H7A
DIO2		TUBB6		ZNF641	WDR63	VEGFC	ZNF500						UBE2J1	ZNF131	ZFP57
ADH7		IGFBP1		ZNF672	WTAP	WARS	ZNF57						USP12	ZNF263	ZMYM5
BC013672		MS4A6D		ZNF77	XAF1	XAF1	ZNF573						XBP1	ZNF281	ZNF146
CAMP		MS4A6B		ZNF791	ZC3H12C	ZC3H12C	ZNF623						YRDC	ZNF800	ZNF280D
FGL2		MARCKSL1		ZSCAN16	ZNF189	ZNF107	ZNF77						ZC3H12A	ZNF81	ZNF436
SLC10A6		ZPBP		ZYG11B	ZNFX1	ZNF32-AS3	ZSCAN18						ZNF697	ZNFX1	ZNF771
SPIB		PDK4
MT4		GCNT2
1500015O10RIK		ALDH1A3
OLFR429		DNAJB9
DARC		PROCR
OAS2		TRIM42
CCL12		LITAF
ISG20		HEATR1
SLFN2		SPON1
LY6D		SDSL
FCGR4		FLOT1
HPX		TIPARP
PARP12		PET2
IRAK3		HERC5
DHX58		TNIP1
CST8		ZFP810
PDE4B		CD177
BST2		RPS6KA3
PRSS35		HSPA14
CPLX4		SLC7A6
IGFBP1		GPR18
GPR18		PTPN1
REL		HMGCLL1
DNASE1L3		SLC25A25
MITD1		SLC35F4
BTBD16		HESX1
CD83		2210407C18RIK
C3		OLFR1106
RHOB		OLFR393
BEAN		MAP3K8
PTGIR		HK2
ATF3		2310026E23RIK
TRIM26		MAP3K6
EGR1		B3GALT1
CSF1		PLEK
ADAD2		RHOU
KLK1B16		ADCK4
RNF213		LYSMD3
NPPB		TEX15
FCGR1		NGP
DDX58		GP2
9330175E14RIK		SRGN
SOX19		ELF5
BTN1A1		TXNDC11
CDH26		IL6
FCNB		GPR4
LAG3		1700024P16RIK
PDK4		KLF6
MEFV		SPATA13
PLCB1		TEX101
GCH1		5730508B09RIK
AMTN		CTSL
APBB3		SYK
CYP2C70		GOLPH3L
UCHL4		CKMT1
IL8RB		SLC16A6
PKIB		DAXX
NFKBIE		RASIP1
4731417B20RIK		ETS2
KLHL29		ENSMUSG00000055697
PARP9		XDH
BATF		PTPN2
SLC34A2		CD38
RNF125		PCSK5
IL22		CPA1
TAPBPL		FABP4
RALGDS		ENDOD1
EBI2		LCE3F
DUSP8		PRG4
UBE2L6		CD40
ENO2		PLEKHA4
4930599N23RIK		TNRC4
EFHD2		TNFRSF1A
LILRB4		RRP12
1700019L03RIK		A530021J07RIK
CLEC4D		LRRC16
ARHGAP8		RILPL1
CYBB		IFI44
NFKB2		STAT1
PANX1		ITPKC
MYD88		NFIL3
CP		IIGP2
TNFRSF1B		CLDN14
PSMB10		AXUD1
EBI3		LBP
ARHGAP26		SLC26A9
TMC5		TOR3A
AXUD1		HDC
KLF6		OLFR1243
TGIF1		4731417B20RIK
AB041803		GOLT1B
MMP25		MS4A6C
INHA		MMP25
1700072E05RIK		H1FOO
1700018B24RIK		CASZ1
PROCR		GABRR1
PCGF2		9230110F15RIK
C4A		PGLYRP1
SLC38A3		SLC15A3
SCT		APCDD1
CDH5		AI451617
NPAS2		OLFR1110
5330437I02RIK		EIF2AK2
LSP1		3110082I17RIK
LGALS3BP		ARID5A
CDKN2A		ARL5C
TRIM25		STX11
ASTL		ZC3H7A
APOBEC1		RNASEH2A
LNX1		DUSP14
SYT12		BEAN
MS4A10		EGR1
4930486L24RIK		POU3F3
ADAR		PGM2
OLFR1448		DUSP8
HMOX1		MYLK2
D10WSU102E		FGR
STAT3		ANKRD57
CDKN1A		FOXO6
APOBEC2		PTPRN2
TRIB3		CNTNAP1
GDF15		RTP4
SSH1		ZC3H12A
HAND1		GLI3
SSH3		C030016D13RIK
LRRC7		CXCR7
MPO		ADRB2
OAS1A		SYNPO
USP43		ELF3
1300017J02RIK		DHX58
VCAM1		3300002I08RIK
4930513N10RIK		BCL3
FAS		APBA1
AIFM2		FNDC3B
MEIG1		PIRA7
PLEKHA4		TTC12
ZFP217		SOCS2
GNA13		HIST1H1A
CLEC4G		ANXA2
CTPS		ANXA1
PPM1J		LRRC8E
CD79A		SNX10
PTGS2		GPR133
		TNFRSF12A
		4930435E12RIK
		TMCO4
		PRAMEL1
		GNAT1
		MGI:2177522
		ARRDC4
		OLFR1157
		CTSG
		CD274
		ZFP287
		TREX1
		SOST
		SBNO2
		KCNE3
		ELMO1
		UBA7
		LCP2
		CCL17
		TGM1
		PARP9
		TTLL1
		BC013672
		LRRC41
		SLC38A2
		AMIGO2
		PKD1L1
		D14ERTD668E
		ZFP811
		B230325K18RIK
		ASPRV1
		TBX19
		BATF
		IL8RB
		GALP
		NFKBIZ
		BC046404
		RABGEF1
		ALG12
		SLC6A6
		ASNS
		CLDN15
		RELL1
		IRX2
		SNCG
		ANKRD23
		SCOTIN
		3110082D06RIK
		ADPRH
		MYD88
		CFTR
		RBM34
		5830472M02RIK
		NSMAF
		LGALS3
		ARL2BP
		4933426M11RIK
		DPPA1
		HSPA1L
		1700020A23RIK
		OLFR140
		PTGIR
		HIF1A
		MAP4K4
		PFKFB4
		CCNO
		NRG4
		GFPT1
		APEX1
		GPR123
		SAMSN1
		AOC2
		EDN1
		1810029B16RIK
		SLC43A1
		OLFR780
		CD24A
		IFNG
		UTP11L
		CD44
		MMP12
		BC004022
		HOXC12
		RAP1B
		OLFR1313
		MMP9
		BTG4
		COL6A3
		DNAJC5B
		MPP2
		REN1
		OBP1A
		TNFRSF22
		KREMEN2
		CSRP3
		GALC
		HIST1H1C
		TMC5
		CREB3L1
		NOD2
		NEDD4L
		5730410E15RIK
		4931406B18RIK
		MSI1
		ANXA3
		BIRC2
		1700021K14RIK
		MAPK6
		ATP6V0A4
		PBEF1
		PDE4B
		4930486L24RIK
		2310010M20RIK
		6430517E21RIK
		ATG16L2
		CD33
		NOL5
		EBI3
		4930451G09RIK
		DNMT1
		JMJD1B
		PTGS2
		PAIP2
		SYNE2
		FLOT2
		GLUD1
		FBXO31
		SACS
		FARP1
		9430069J07RIK
		ATP2A2
		GGA3
		NCOA5
		PSCDBP
		AHRR
		SLAMF7
		BC030396
		FPRL1
		MXD1
		IL1A
		PID1
		IL31RA
		MORN3
		SIDT1
		FZD4
